# Supplementary material for: Using Incomplete Trios to Boost Confidence in Family Based Association Studies
Source: Front Genet. 2016 Mar 18;7:34. doi: 10.3389/fgene.2016.00034 (PMC4796035; doi:10.3389/fgene.2016.00034)
Supplement: Table S1 — Informative trios for autosomal chromosomes and corresponding FBAT statistics for dominant and recessive models. [file Table1.XLSX]

## Sheet: Sheet1
Table S1: Informative trios for autosomal chromosomes and corresponding FBAT statistics for dominant and recessive models.
			Dominant		Recessive
K	Parents	Offspring	X-E(X)	Var(X)	X-E(X)	Var(X)
1	(0,0) (0,1)	(0,0)	-1/2	1/4	X	X
2	(0,0) (0,1)	(0,1)	½	1/4	X	X
3	(0,1) (0,1)	(0,0)	-2/3	2/9	-1/3	2/9
4	(0,1) (0,1)	(0,1)	1/3	2/9	2/3	2/9
5	(0,1) (0,1)	(1,1)	1/3	2/9	2/3	2/9
6	(0,1) (1,1)	(0,1)	X	X	-1/2	1/4
7	(0,1) (1,1)	(1,1)	X	X	1/2	1/4
