# Supplementary material for: Using Incomplete Trios to Boost Confidence in Family Based Association Studies
Source: Front Genet. 2016 Mar 18;7:34. doi: 10.3389/fgene.2016.00034 (PMC4796035; doi:10.3389/fgene.2016.00034)
Supplement: Table S2 — Informative trios with female offspring and corresponding FBAT statistics for the X chromosome under dominant and recessive models. [file Table2.XLSX]

## Sheet: Sheet1
Table S2: Informative trios with female offspring and corresponding FBAT statistics for the X chromosome under dominant and recessive models.
				Dominant		Recessive
k	Father	Mother	Female Offspring	X-E(X)	Var(X)	X-E(X)	Var(X)
1	0	(0,1)	(0,0)	-1/2	1/4	X	X
2	0	(0,1)	(0,1)	½	1/4	X	X
3	1	(0,1)	(0,1)	X	X	-1/2	1/4
4	1	(0,1)	(1,1)	X	X	1/4	1/4
