# Supplementary material for: Using Incomplete Trios to Boost Confidence in Family Based Association Studies
Source: Front Genet. 2016 Mar 18;7:34. doi: 10.3389/fgene.2016.00034 (PMC4796035; doi:10.3389/fgene.2016.00034)
Supplement: Table S3 — Admissible incomplete trio types for autosomal chromosomes and the corresponding FBAT statistics X − E[X] and Vartiance(X) for all possible completions of the incomplete trios. [file Table3.xlsx]

## Sheet: TableS3
Table S3 : Admissible incomplete trio types for autosomal chromosomes and the corresponding FBAT statistics X-E[X] and Vartiance(X) for all possible completions of the incomplete trios.
			Additive		Dominant		Recessive
k	Parents	Offspring	X-E[X]	Var(X-E[X])	X-E[X]	Var(X-E[X])	X-E[X]	Var(X-E[X])
1	(-1,-1) (-1,-1)	(-1,-1)
	(0,0) (0,0)	(0,0)	0	0	0	0	0	0
	(0,0) (0,1)	(0,0)	-1/2	1/4	-1/2	1/4	0	0
	(0,0) (0,1)	(0,1)	1/2	1/4	1/2	1/4	0	0
	(0,0) (1,1)	(0,1)	0	0	0	0	0	0
	(0,1) (0,1)	(0,0)	-1	1/2	-2/3	2/9	-1/3	2/9
	(0,1) (0,1)	(0,1)	0	1/2	1/3	2/9	2/3	2/9
	(0,1) (0,1)	(1,1)	1	1/2	1/3	2/9	2/3	2/9
	(1,1) (0,1)	(0,1)	-1/2	1/4	0	0	-1/2	1/4
	(1,1) (0,1)	(1,1)	1/2	1/4	0	0	1/2	1/4
	(1,1) (1,1)	(1,1)	0	0	0	0	0	0
2	(-1,-1) (-1,-1)	(0,0)
	(0,0) (0,0)	(0,0)	0	0	0	0	0	0
	(0,0) (0,1)	(0,0)	-1/2	1/4	-1/2	1/4	0	0
	(0,1) (0,1)	(0,0)	-1	1/2	-2/3	2/9	-1/3	2/9
3	(-1,-1) (-1,-1)	(0,1)
	(0,0) (0,1)	(0,1)	1/2	1/4	1/2	1/4	0	0
	(0,0) (1,1)	(0,1)	0	0	0	0	0	0
	(0,1) (0,1)	(0,1)	0	1/2	1/3	2/9	2/3	2/9
	(0,1) (1,1)	(0,1)	-1/2	1/4	0	0	-1/2	1/4
4	(-1,-1) (-1,-1)	(1,1)
	(0,1) (0,1)	(1,1)	1	1/2	1/3	2/9	2/3	2/9
	(0,1) (1,1)	(1,1)	1/2	1/4	0	0	1/2	1/4
	(1,1) (1,1)	(1,1)	0	0	0	0	0	0
5	(-1,-1) (0,0)	(-1,-1)
	(0,0) (0,0)	(0,0)	0	0	0	0	0	0
	(0,1) (0,0)	(0,0)	-1/2	1/4	-1/2	1/4	0	0
	(0,1) (0,0)	(0,1)	1/2	1/4	1/2	1/4	0	0
	(1,1) (0,0)	(0,1)	0	0	0	0	0	0
6	(-1,-1) (0,0)	(0,0)
	(0,0) (0,0)	(0,0)	0	0	0	0	0	0
	(0,1) (0,0)	(0,0)	-1/2	1/4	-1/2	1/4	0	0
7	(-1,-1) (0,0)	(0,1)
	(0,1) (0,0)	(0,1)	1/2	1/4	1/2	1/4	0	0
	(1,1) (0,0)	(0,1)	0	0	0	0	0	0
8	(-1,-1) (0,1)	(-1,-1)
	(0,0) (0,1)	(0,0)	-1/2	1/4	-1/2	1/4	0	0
	(0,0) (0,1)	(0,1)	1/2	1/4	1/2	1/4	0	0
	(0,1) (0,1)	(0,0)	-1	1/2	-2/3	2/9	-1/3	2/9
	(0,1) (0,1)	(0,1)	0	1/2	1/3	2/9	2/3	2/9
	(0,1) (0,1)	(1,1)	1	1/2	1/3	2/9	2/3	2/9
	(1,1) (0,1)	(0,1)	-1/2	1/4	0	0	-1/2	1/4
	(1,1) (0,1)	(1,1)	1/2	1/4	0	0	1/2	1/4
9	(-1,-1) (0,1)	(0,0)
	(0,0) (0,1)	(0,0)	-1/2	1/4	-1/2	1/4	0	0
	(0,1) (0,1)	(0,0)	-1	1/2	-2/3	2/9	-1/3	2/9
10	(-1,-1) (0,1)	(0,1)
	(0,0) (0,1)	(0,1)	1/2	1/4	1/2	1/4	0	0
	(0,1) (0,1)	(0,1)	0	1/2	1/3	2/9	2/3	2/9
	(1,1) (0,1)	(0,1)	-1/2	1/4	0	0	-1/2	1/4
11	(-1,-1) (0,1)	(1,1)
	(0,1) (0,1)	(1,1)	1	1/2	1/3	2/9	2/3	2/9
	(1,1) (0,1)	(1,1)	1/2	1/4	0	0	1/2	1/4
12	(-1,-1) (1,1)	(-1,-1)
	(0,0) (1,1)	(0,1)	0	0	0	0	0	0
	(0,1) (1,1)	(0,1)	-1/2	1/4	0	0	-1/2	1/4
	(0,1) (1,1)	(1,1)	1/2	1/4	0	0	1/2	1/4
	(1,1) (1,1)	(1,1)	0	0	0	0	0	0
13	(-1,-1) (1,1)	(0,1)
	(0,0) (1,1)	(0,1)	0	0	0	0	0	0
	(0,1) (1,1)	(0,1)	-1/2	1/4	0	0	-1/2	1/4
14	(-1,-1) (1,1)	(1,1)
	(0,1) (1,1)	(1,1)	1/2	1/4	0	0	1/2	1/4
	(1,1) (1,1)	(1,1)	0	0	0	0	0	0
15	(0,0) (0,1)	(-1,-1)
	(0,0) (0,1)	(0,0)	-1/2	1/4	-1/2	1/4	0	0
	(0,0) (0,1)	(0,1)	1/2	1/4	1/2	1/4	0	0
16	(0,1) (0,1)	(-1,-1)
	(0,1) (0,1)	(0,0)	-1	1/2	-2/3	2/9	-1/3	2/9
	(0,1) (0,1)	(0,1)	0	1/2	1/3	2/9	2/3	2/9
	(0,1) (0,1)	(1,1)	1	1/2	1/3	2/9	2/3	2/9
17	(0,1) (1,1)	(-1,-1)
	(0,1) (1,1)	(0,1)	-1/2	1/4	0	0	-1/2	1/4
	(0,1) (1,1)	(1,1)	1/2	1/4	0	0	1/2	1/4
