# Supplementary material for: Using Incomplete Trios to Boost Confidence in Family Based Association Studies
Source: Front Genet. 2016 Mar 18;7:34. doi: 10.3389/fgene.2016.00034 (PMC4796035; doi:10.3389/fgene.2016.00034)
Supplement: Table S4 — Admissible incomplete trio types with male offspring and the corresponding FBAT statistics X − E[X] and Vartiance(X) for all possible completions of the incomplete trios for the X chromosome. Since the father and offspring are haploid and the mother is always heterozygous for these trio types to be informative, all the three genetic models have equivalent risk factors. [file Table4.xlsx]

## Sheet: Sheet1
Table S4 : Admissible incomplete trio types with male offspring and the corresponding FBAT statistics X-E[X] and Vartiance(X) for all possible completions of the incomplete trios for the X chromosome. Since the father and offspring are haploid and the mother is always heterozygous for these trio types to be informative, all the three genetic models have equivalent risk factors.
				All Models
k	Father	Mother	Male Offspring	X-E[X]	Var(X-E[X])
1	-1	(-1,-1)	-1
	0	(0,0)	0	0	0
	0	(0,1)	0	-1/2	1/4
	0	(0,1)	1	1/2	1/4
	0	(1,1)	1	0	0
	1	(0,0)	0	0	0
	1	(0,1)	0	-1/2	1/4
	1	(0,1)	1	1/2	1/4
	1	(1,1)	1	0	0
2	-1	(-1,-1)	0
	0	(0,0)	0	0	0
	0	(0,1)	0	-1/2	1/4
	1	(0,0)	0	0	0
	1	(0,1)	0	-1/2	1/4
3	-1	(-1,-1)	1
	0	(0,1)	1	1/2	1/4
	0	(1,1)	1	0	0
	1	(0,1)	1	1/2	1/4
	1	(1,1)	1	0	0
4	-1	(0,1)	-1
	0	(0,1)	0	-1/2	1/4
	0	(0,1)	1	1/2	1/4
	1	(0,1)	0	-1/2	1/4
	1	(0,1)	1	1/2	1/4
5	-1	(0,1)	0
	0	(0,1)	0	-1/2	1/4
	1	(0,1)	0	-1/2	1/4
6	-1	(0,1)	1
	0	(0,1)	1	1/2	1/4
	1	(0,1)	1	1/2	1/4
7	0	(-1,-1)	-1
	0	(0,0)	0	0	0
	0	(0,1)	0	-1/2	1/4
	0	(0,1)	1	1/2	1/4
	0	(1,1)	1	0	0
8	0	(-1,-1)	0
	0	(0,0)	0	0	0
	0	(0,1)	0	-1/2	1/4
9	0	(-1,-1)	1
	0	(0,1)	1	1/2	1/4
	0	(1,1)	1	0	0
10	1	(-1,-1)	-1
	1	(0,0)	0	0	0
	1	(0,1)	0	-1/2	1/4
	1	(0,1)	1	1/2	1/4
	1	(1,1)	1	0	0
11	1	(-1,-1)	0
	1	(0,0)	0	0	0
	1	(0,1)	0	-1/2	1/4
12	1	(-1,-1)	1
	1	(0,1)	1	1/2	1/4
	1	(1,1)	1	0	0
13	0	(0,1)	-1
	0	(0,1)	0	-1/2	1/4
	0	(0,1)	1	1/2	1/4
14	1	(0,1)	-1
	1	(0,1)	0	-1/2	1/4
	1	(0,1)	1	1/2	1/4
