# Supplementary material for: Using Incomplete Trios to Boost Confidence in Family Based Association Studies
Source: Front Genet. 2016 Mar 18;7:34. doi: 10.3389/fgene.2016.00034 (PMC4796035; doi:10.3389/fgene.2016.00034)
Supplement: Table S5 — Admissible incomplete trio types with female offspring and the corresponding FBAT statistics X − E[X] and Variance (X) for all possible completions of the incomplete trios for the X chromosome. [file Table5.XLSX]

## Sheet: Sheet1
		Table S5 : Admissible incomplete trio types with female offspring and the corresponding FBAT statistics X-E[X] and Vartiance(X) for all possible completions of the incomplete trios for the X chromosome.
				Additive		Dominant		Recessive
k	Father	Mother	Female Offpsring	X-E[X]	Var(X-E[X])	X-E[X]	Var(X-E[X])	X-E[X]	Var(X-E[X])
1	-1	(-1,-1)	(-1,-1)
	0	(0,0)	(0,0)	0	0	0	0	0	0
	0	(0,1)	(0,0)	-1/2	1/4	-1/2	1/4	0	0
	0	(0,1)	(0,1)	1/2	1/4	1/2	1/4	0	0
	0	(1,1)	(0,1)	0	0	0	0	0	0
	1	(0,0)	(0,1)	0	0	0	0	0	0
	1	(0,1)	(0,1)	-1/2	1/4	0	0	-1/2	1/4
	1	(0,1)	(1,1)	1/2	1/4	0	0	1/2	1/4
	1	(1,1)	(1,1)	0	0	0	0	0	0
2	-1	(-1,-1)	(0,0)
	0	(0,0)	(0,0)	0	0	0	0	0	0
	0	(0,1)	(0,0)	-1/2	1/4	-1/2	1/4	0	0
3	-1	(-1,-1)	(0,1)
	0	(0,1)	(0,1)	1/2	1/4	1/2	1/4	0	0
	0	(1,1)	(0,1)	0	0	0	0	0	0
	1	(0,0)	(0,1)	0	0	0	0	0	0
	1	(0,1)	(0,1)	-1/2	1/4	0	0	-1/2	1/4
4	-1	(-1,-1)	(1,1)
	1	(0,1)	(1,1)	1/2	1/4	0	0	1/2	1/4
	1	(1,1)	(1,1)	0	0	0	0	0	0
5	-1	(0,1)	(-1,-1)
	0	(0,1)	(0,0)	-1/2	1/4	-1/2	1/4	0	0
	0	(0,1)	(0,1)	1/2	1/4	1/2	1/4	0	0
	1	(0,1)	(0,1)	-1/2	1/4	0	0	-1/2	1/4
	1	(0,1)	(1,1)	1/2	1/4	0	0	1/2	1/4
6	-1	(0,1)	(0,0)
	0	(0,1)	(0,0)	-1/2	1/4	-1/2	1/4	0	0
7	-1	(0,1)	(0,1)
	0	(0,1)	(0,1)	1/2	1/4	1/2	1/4	0	0
	1	(0,1)	(0,1)	-1/2	1/4	0	0	-1/2	1/4
8	-1	(0,1)	(1,1)
	1	(0,1)	(1,1)	1/2	1/4	0	0	1/2	1/4
9	0	(-1,-1)	(-1,-1)
	0	(0,0)	(0,0)	0	0	0	0	0	0
	0	(0,1)	(0,0)	-1/2	1/4	-1/2	1/4	0	0
	0	(0,1)	(0,1)	1/2	1/4	1/2	1/4	0	0
	0	(1,1)	(0,1)	0	0	0	0	0	0
10	0	(-1,-1)	(0,0)
	0	(0,0)	(0,0)	0	0	0	0	0	0
	0	(0,1)	(0,0)	-1/2	1/4	-1/2	1/4	0	0
11	0	(-1,-1)	(0,1)
	0	(0,1)	(0,1)	1/2	1/4	1/2	1/4	0	0
	0	(1,1)	(0,1)	0	0	0	0	0	0
12	1	(-1,-1)	(-1,-1)
	1	(0,0)	(0,1)	0	0	0	0	0	0
	1	(0,1)	(0,1)	-1/2	1/4	0	0	-1/2	1/4
	1	(0,1)	(1,1)	1/2	1/4	0	0	1/2	1/4
	1	(1,1)	(1,1)	0	0	0	0	0	0
13	1	(-1,-1)	(0,1)
	1	(0,0)	(0,1)	0	0	0	0	0	0
	1	(0,1)	(0,1)	-1/2	1/4	0	0	-1/2	1/4
14	1	(-1,-1)	(1,1)
	1	(0,1)	(1,1)	1/2	1/4	0	0	1/2	1/4
	1	(1,1)	(1,1)	0	0	0	0	0	0
15	0	(0,1)	(-1,-1)
	0	(0,1)	(0,0)	-1/2	1/4	-1/2	1/4	0	0
	0	(0,1)	(0,1)	1/2	1/4	1/2	1/4	0	0
16	1	(0,1)	(-1,-1)
	1	(0,1)	(0,1)	-1/2	1/4	0	0	-1/2	1/4
	1	(0,1)	(1,1)	1/2	1/4	0	0	1/2	1/4
