# Supplementary material for: Using Incomplete Trios to Boost Confidence in Family Based Association Studies
Source: Front Genet. 2016 Mar 18;7:34. doi: 10.3389/fgene.2016.00034 (PMC4796035; doi:10.3389/fgene.2016.00034)
Supplement: Table S6 — Autosomal chromosomes: Transmission counts for alleles b and c for informative trios for additive, dominant, and recessive models. Trio types 1 and 2 are not informative under recessive model, and trio types 6 and 7 are not informative under dominant model. [file Table6.XLSX]

## Sheet: Sheet1
Table S6: Autosomal chromosomes: Transmission counts for alleles b and c for informative trios for additive, dominant, and recessive models. Trio types 1 & 2 are not informative under recessive model, and trio types 6 & 7 are not informative under dominant model.
			Additive		Dominant		Recessive
K	Parents	Offspring	b	c	b	c	b	c
1	(0,0) (0,1)	(0,0)	1	0	1	0	X	X
2	(0,0) (0,1)	(0,1)	0	1	0	1	X	X
3	(0,1) (0,1)	(0,0)	2	0	1	0	1	0
4	(0,1) (0,1)	(0,1)	1	1	0	1	1	0
5	(0,1) (0,1)	(1,1)	0	2	0	1	0	1
6	(0,1) (1,1)	(0,1)	1	0	X	X	1	0
7	(0,1) (1,1)	(1,1)	0	1	X	X	0	1
