# Supplementary material for: Using Incomplete Trios to Boost Confidence in Family Based Association Studies
Source: Front Genet. 2016 Mar 18;7:34. doi: 10.3389/fgene.2016.00034 (PMC4796035; doi:10.3389/fgene.2016.00034)
Supplement: Table S7 — X chromosome: Transmission counts for alleles b and c for informative trios with male offspring. Haploid fathers and offspring as well as heterozygous mothers have equivalent risk factors under additive, dominant, and recessive models, hence transmission counts for alleles are also equivalent for the three models. [file Table7.XLSX]

## Sheet: Sheet1
Table S7: X chromosome: Transmission counts for alleles b and c for informative trios with male offspring. Haploid fathers and offspring as well as heterozygous mothers have equivalent risk factors under additive, dominant, and recessive models, hence transmission counts for alleles are also equivalent for the three models.
k	Father	Mother	Male Offspring	b	c
1	0	(0,1)	0	1	0
2	0	(0,1)	1	0	1
3	1	(0,1)	0	1	0
4	1	(0,1)	1	0	1
