# Supplementary material for: Using Incomplete Trios to Boost Confidence in Family Based Association Studies
Source: Front Genet. 2016 Mar 18;7:34. doi: 10.3389/fgene.2016.00034 (PMC4796035; doi:10.3389/fgene.2016.00034)
Supplement: Table S8 — X chromosome: Transmission counts for alleles b and c for informative trios with female offspring. [file Table8.XLSX]

## Sheet: Sheet1
Table S8: X chromosome: Transmission counts for alleles b and c for informative trios with female offspring.
				Additive		Dominant		Recessive
k	Father	Mother	Female Offspring	b	c	b	c	b	c
1	0	(0,1)	(0,0)	1	0	1	0	0	0
2	0	(0,1)	(0,1)	0	1	0	1	0	0
3	1	(0,1)	(0,1)	1	0	0	0	1	0
4	1	(0,1)	(1,1)	0	0	0	0	0	1
