# Supplementary material for: Using Incomplete Trios to Boost Confidence in Family Based Association Studies
Source: Front Genet. 2016 Mar 18;7:34. doi: 10.3389/fgene.2016.00034 (PMC4796035; doi:10.3389/fgene.2016.00034)
Supplement: Table S9 — Admissible incomplete trios for autosomal chromosomes and transmission counts of the two alleles b and c for all possible completions of the incomplete trios under additive, dominant, and recessive models. [file Table9.XLSX]

## Sheet: Sheet1
Table S9 : Admissible incomplete trios for autosomal chromosomes and transmission counts of the 2 alleles b and c for all possible completions of the incomplete trios under additive, dominant, and recessive models.
			Additive		Dominant		Recessive
k	Parents	Offspring	b	c	b	c	b	c
1	(-1,-1) (-1,-1)	(-1,-1)
	(0,0) (0,0)	(0,0)	0	0	0	0	0	0
	(0,0) (0,1)	(0,0)	1	0	1	0	0	0
	(0,0) (0,1)	(0,1)	0	1	0	1	0	0
	(0,0) (1,1)	(0,1)	0	0	0	0	0	0
	(0,1) (0,1)	(0,0)	2	0	1	0	1	0
	(0,1) (0,1)	(0,1)	1	1	0	1	1	0
	(0,1) (0,1)	(1,1)	0	2	0	1	0	1
	(1,1) (0,1)	(0,1)	1	0	0	0	1	0
	(1,1) (0,1)	(1,1)	0	1	0	0	0	1
	(1,1) (1,1)	(1,1)	0	0	0	0	0	0
2	(-1,-1) (-1,-1)	(0,0)
	(0,0) (0,0)	(0,0)	0	0	0	0	0	0
	(0,0) (0,1)	(0,0)	1	0	1	0	0	0
	(0,1) (0,1)	(0,0)	2	0	1	0	1	0
3	(-1,-1) (-1,-1)	(0,1)
	(0,0) (0,1)	(0,1)	0	1	0	1	0	0
	(0,0) (1,1)	(0,1)	0	0	0	0	0	0
	(0,1) (0,1)	(0,1)	1	1	0	1	1	0
	(0,1) (1,1)	(0,1)	1	0	0	0	1	0
4	(-1,-1) (-1,-1)	(1,1)
	(0,1) (0,1)	(1,1)	0	2	0	1	0	1
	(0,1) (1,1)	(1,1)	0	1	0	0	0	1
	(1,1) (1,1)	(1,1)	0	0	0	0	0	0
5	(-1,-1) (0,0)	(-1,-1)
	(0,0) (0,0)	(0,0)	0	0	0	0	0	0
	(0,1) (0,0)	(0,0)	1	0	1	0	0	0
	(0,1) (0,0)	(0,1)	0	1	0	1	0	0
	(1,1) (0,0)	(0,1)	0	0	0	0	0	0
6	(-1,-1) (0,0)	(0,0)
	(0,0) (0,0)	(0,0)	0	0	0	0	0	0
	(0,1) (0,0)	(0,0)	1	0	1	0	0	0
7	(-1,-1) (0,0)	(0,1)
	(0,1) (0,0)	(0,1)	0	1	0	1	0	0
	(1,1) (0,0)	(0,1)	0	0	0	0	0	0
8	(-1,-1) (0,1)	(-1,-1)
	(0,0) (0,1)	(0,0)	1	0	1	0	0	0
	(0,0) (0,1)	(0,1)	0	1	0	1	0	0
	(0,1) (0,1)	(0,0)	2	0	1	0	1	0
	(0,1) (0,1)	(0,1)	1	1	0	1	1	0
	(0,1) (0,1)	(1,1)	0	2	0	1	0	1
	(1,1) (0,1)	(0,1)	1	0	0	0	1	0
	(1,1) (0,1)	(1,1)	0	1	0	0	0	1
9	(-1,-1) (0,1)	(0,0)
	(0,0) (0,1)	(0,0)	1	0	1	0	0	0
	(0,1) (0,1)	(0,0)	2	0	1	0	1	0
10	(-1,-1) (0,1)	(0,1)
	(0,0) (0,1)	(0,1)	0	1	0	1	0	0
	(0,1) (0,1)	(0,1)	1	1	0	1	1	0
	(1,1) (0,1)	(0,1)	1	0	0	0	1	0
11	(-1,-1) (0,1)	(1,1)
	(0,1) (0,1)	(1,1)	0	2	0	1	0	1
	(1,1) (0,1)	(1,1)	0	1	0	0	0	1
12	(-1,-1) (1,1)	(-1,-1)
	(0,0) (1,1)	(0,1)	0	0	0	0	0	0
	(0,1) (1,1)	(0,1)	1	0	0	0	1	0
	(0,1) (1,1)	(1,1)	0	1	0	0	0	1
	(1,1) (1,1)	(1,1)	0	0	0	0	0	0
13	(-1,-1) (1,1)	(0,1)
	(0,0) (1,1)	(0,1)	0	0	0	0	0	0
	(0,1) (1,1)	(0,1)	1	0	0	0	1	0
14	(-1,-1) (1,1)	(1,1)
	(0,1) (1,1)	(1,1)	0	1	0	0	0	1
	(1,1) (1,1)	(1,1)	0	0	0	0	0	0
15	(0,0) (0,1)	(-1,-1)
	(0,0) (0,1)	(0,0)	1	0	1	0	0	0
	(0,0) (0,1)	(0,1)	0	1	0	1	0	0
16	(0,1) (0,1)	(-1,-1)
	(0,1) (0,1)	(0,0)	2	0	1	0	1	0
	(0,1) (0,1)	(0,1)	1	1	0	1	1	0
	(0,1) (0,1)	(1,1)	0	1	0	1	0	1
17	(0,1) (1,1)	(-1,-1)
	(0,1) (1,1)	(0,1)	1	0	0	0	1	0
	(0,1) (1,1)	(1,1)	0	1	0	0	0	1
