# Supplementary material for: Using Incomplete Trios to Boost Confidence in Family Based Association Studies
Source: Front Genet. 2016 Mar 18;7:34. doi: 10.3389/fgene.2016.00034 (PMC4796035; doi:10.3389/fgene.2016.00034)
Supplement: Table S10 — Admissible incomplete trios with male offspring for the X chromosome and transmission counts of the two alleles b and c for all possible completions of the incomplete trios. All the three genetic models have equivalent risk factors because the father and offspring are haploid and the mother is heterozygous for all informative trios. [file Table10.XLSX]

## Sheet: Sheet1
Table S10 : Admissible incomplete trios with male offspring for the X chromosome and transmission counts of the 2 alleles b and c for all possible completions of the incomplete trios. All the three genetic models have equivalent risk factors because the father and offspring are haploid and the mother is heterozygous for all informative trios.
				All Models
k	Father	Mother	Male Offspring	b	c
1	-1	(-1,-1)	-1
	0	(0,0)	0	0	0
	0	(0,1)	0	1	0
	0	(0,1)	1	0	1
	0	(1,1)	1	0	0
	1	(0,0)	0	0	0
	1	(0,1)	0	1	0
	1	(0,1)	1	0	1
	1	(1,1)	1	0	0
2	-1	(-1,-1)	0
	0	(0,0)	0	0	0
	1	(0,0)	0	0	0
	0	(0,1)	0	1	0
	1	(0,1)	0	1	0
3	-1	(-1,-1)	1
	0	(0,1)	1	0	1
	1	(0,1)	1	0	1
	0	(1,1)	1	0	0
	1	(1,1)	1	0	0
4	-1	(0,1)	-1
	0	(0,1)	0	1	0
	1	(0,1)	0	1	0
	0	(0,1)	1	0	1
	1	(0,1)	1	0	1
5	-1	(0,1)	0
	0	(0,1)	0	1	0
	1	(0,1)	0	1	0
6	-1	(0,1)	1
	0	(0,1)	1	0	1
	1	(0,1)	1	0	1
7	0 or 1	(-1,-1)	-1
	0 or 1	(0,0)	0	0	0
	0 or 1	(0,1)	0	1	0
	0 or 1	(0,1)	1	0	1
	0 or 1	(1,1)	1	0	0
8	0 or 1	(-1,-1)	0
	0 or 1	(0,0)	0	0	0
	0 or 1	(0,1)	0	1	0
9	0 or 1	(-1,-1)	1
	0 or 1	(0,1)	1	0	1
	0 or 1	(1,1)	1	0	0
10	0 or 1	(0,1)	-1
	0 or 1	(0,1)	0	1	0
	0 or 1	(0,1)	1	0	1
