# Supplementary material for: Using Incomplete Trios to Boost Confidence in Family Based Association Studies
Source: Front Genet. 2016 Mar 18;7:34. doi: 10.3389/fgene.2016.00034 (PMC4796035; doi:10.3389/fgene.2016.00034)
Supplement: Table S11 — Admissible incomplete trios with female offspring for the X chromosome and transmission counts of the two alleles b and c for all possible completions of the incomplete trios. [file Table11.XLSX]

## Sheet: Sheet1
Table S11 : Admissible incomplete trios with female offspring for the X chromosome and transmission counts of the 2 alleles b and c for all possible completions of the incomplete trios.
				Additive		Dominant		Recessive
k	Father	Mother	Female Offspring	b	c	b	c	b	c
1	-1	(-1,-1)	(-1,-1)
	0	(0,0)	(0,0)	0	0	0	0	0	0
	0	(0,1)	(0,0)	1	0	1	0	0	0
	0	(0,1)	(0,1)	0	1	0	1	0	0
	0	(1,1)	(0,1)	0	0	0	0	0	0
	1	(0,0)	(0,1)	0	0	0	0	0	0
	1	(0,1)	(0,1)	1	0	0	0	1	0
	1	(0,1)	(1,1)	0	0	0	0	0	1
	1	(1,1)	(1,1)	0	0	0	0	0	0
2	-1	(-1,-1)	(0,0)
	0	(0,0)	(0,0)	0	0	0	0	0	0
	0	(0,1)	(0,0)	1	0	1	0	0	0
3	-1	(-1,-1)	(0,1)
	0	(0,1)	(0,1)	0	1	0	1	0	0
	0	(1,1)	(0,1)	0	0	0	0	0	0
	1	(0,0)	(0,1)	0	0	0	0	0	0
	1	(0,1)	(0,1)	1	0	0	0	1	0
4	-1	(-1,-1)	(1,1)
	1	(0,1)	(1,1)	0	1	0	0	0	1
	1	(1,1)	(1,1)	0	0	0	0	0	0
5	-1	(0,1)	(-1,-1)
	0	(0,1)	(0,0)	1	0	1	0	0	0
	0	(0,1)	(0,1)	0	1	0	1	0	0
	1	(0,1)	(0,1)	1	0	0	0	1	0
	1	(0,1)	(1,1)	0	1	0	0	0	1
6	-1	(0,1)	(0,0)
	0	(0,1)	(0,0)	1	0	1	0	0	0
7	-1	(0,1)	(0,1)
	0	(0,1)	(0,1)	0	1	0	1	0	0
	1	(0,1)	(0,1)	1	0	0	0	1	0
8	-1	(0,1)	(1,1)
	1	(0,1)	(1,1)	0	1	0	0	0	1
9	0	(-1,-1)	(-1,-1)
	0	(0,0)	(0,0)	0	0	0	0	0	0
	0	(0,1)	(0,0)	1	0	1	0	0	0
	0	(0,1)	(0,1)	0	1	0	1	0	0
	0	(1,1)	(0,1)	0	0	0	0	0	0
10	0	(-1,-1)	(0,0)
	0	(0,0)	(0,0)	0	0	0	0	0	0
	0	(0,1)	(0,0)	1	0	1	0	0	0
11	0	(-1,-1)	(0,1)
	0	(0,1)	(0,1)	0	1	0	1	0	0
	0	(1,1)	(0,1)	0	0	0	0	0	0
12	0	(0,1)	(-1,-1)
	0	(0,1)	(0,0)	1	0	1	0	0	0
	0	(0,1)	(0,1)	0	1	0	1	0	0
13	1	(-1,-1)	(-1,-1)
	1	(0,0)	(0,1)	0	0	0	0	0	0
	1	(0,1)	(0,1)	1	0	0	0	1	0
	1	(0,1)	(1,1)	0	1	0	0	0	1
	1	(1,1)	(1,1)	0	0	0	0	0	0
14	1	(-1,-1)	(0,1)
	1	(0,0)	(0,1)	0	0	0	0	0	0
	1	(0,1)	(0,1)	1	0	0	0	1	0
15	1	(-1,-1)	(1,1)
	1	(0,1)	(1,1)	0	1	0	0	0	1
	1	(1,1)	(1,1)	0	0	0	0	0	0
16	1	(0,1)	(-1,-1)
	1	(0,1)	(0,1)	1	0	0	0	1	0
	1	(0,1)	(1,1)	0	1	0	0	0	1
