# Supplementary material for: Using Incomplete Trios to Boost Confidence in Family Based Association Studies
Source: Front Genet. 2016 Mar 18;7:34. doi: 10.3389/fgene.2016.00034 (PMC4796035; doi:10.3389/fgene.2016.00034)
Supplement: Supplementary file 25 [file Table12.XLSX]

## Sheet: Sheet 1
CIFBAT SIMULATION RESULTS
				Missing Data Concentrated in:	Recall		Precision		Number of Cases
Algorithm	Mode	% missing	Code		sensitivity	specificity	PPV	NPV	Mean	SD		Notes
CIFBAT	MCAR	0	MCAR_100	Random	0.547	0.999593	0.931328	0.995443	77.788	43.1173		completely at random				Sens	Proportion of True Positives recovered.
CIFBAT	MCAR	1		Random	0.469333	0.999869	0.973048	0.994668	75.062	42.7635						Spec	Proportion of True Negatives recovered
CIFBAT	MCAR	5		Random	0.363667	0.999983	0.995438	0.993613	74.976	42.0484						PPV	proportion of predicted trues that are actually true
CIFBAT	MCAR	10		Random	0.283667	1	1	0.992816	75.521	41.5872						NPV	proportion of predicted falses that are actually false
CIFBAT	MAR	0	MAR_1	Gender 1	0.533	0.999599	0.930733	0.995303	74.124	41.528		Fathers > Mothers				T/T	true positives
CIFBAT	MAR	1		Gender 1	0.482	0.999795	0.959522	0.994794	74.081	41.5523						T/F	false negatives
CIFBAT	MAR	5		Gender 1	0.406	0.999943	0.986235	0.994035	74.085	43.3548						F/T	false positives
CIFBAT	MAR	10		Gender 1	0.350667	0.999973	0.992453	0.993484	73.371	40.9555						F/F	true negatives
CIFBAT	MAR	0	MAR_2	Gender 2	0.544667	0.999582	0.929465	0.99542	74.227	42.0784		Mothers > Fathers
CIFBAT	MAR	1		Gender 2	0.494	0.999788	0.959223	0.994914	74.164	41.5566
CIFBAT	MAR	5		Gender 2	0.430667	0.999939	0.98626	0.994282	74.318	40.8022						Pop	Pop1 33%
CIFBAT	MAR	10		Gender 2	0.361333	0.999987	0.996324	0.99359	74.883	42.8389						Size	Pop2 66%
CIFBAT	MAR	0	Pop_1	Pop. 1	0.531333	0.999505	0.915566	0.995286	73.329	40.6357		Small Pop 80% Large Pop 20%
CIFBAT	MAR	1		Pop. 1	0.494	0.999751	0.952442	0.994914	74.716	41.6801
CIFBAT	MAR	5		Pop. 1	0.436667	0.999902	0.978342	0.994341	74.686	42.8497
CIFBAT	MAR	10		Pop. 1	0.372667	0.99998	0.994662	0.993703	74.522	40.6408
CIFBAT	MAR	0	Pop_2	Pop. 2	0.520667	0.999582	0.926453	0.99518	73.501	42.5434		Larger Pop 80% Smaller Pop 20%
CIFBAT	MAR	1		Pop. 2	0.486	0.999768	0.954813	0.994834	73.669	41.7292
CIFBAT	MAR	5		Pop. 2	0.42	0.999976	0.994475	0.994175	77.225	44.3747
CIFBAT	MAR	10		Pop. 2	0.346333	0.99998	0.994258	0.99344	74.99	40.9468
CIFBAT	MAR	0	CC_1	Cases	0.537667	0.999609	0.932909	0.99535	75.26	43.5767		cases 80% controls 20%
CIFBAT	MAR	1		Cases	0.484	0.999808	0.962227	0.994814	75.536	42.3243
CIFBAT	MAR	5		Cases	0.356	0.99996	0.988889	0.993537	74.988	41.9958
CIFBAT	MAR	10		Cases	0.263333	1	1	0.992614	77.143	43.5918
CIFBAT	MAR	0	CC_2	Controls	0.546667	0.999532	0.921866	0.99544	77.353	43.2426		controls 80% cases 20%
CIFBAT	MAR	1		Controls	0.523	0.999774	0.959046	0.995204	75.423	41.1956
CIFBAT	MAR	5		Controls	0.490333	0.999879	0.976111	0.994878	75.242	43.2125
CIFBAT	MAR	10		Controls	0.484333	0.999848	0.96996	0.994817	76.705	42.9252
CIFBAT	MNAR	0	HH_1	Hetero.	0.53	0.999576	0.926573	0.995273	75.218	43.8275		Heterozyg. 80% Homozyg. 20%
CIFBAT	MNAR	1		Hetero.	0.507333	0.999687	0.942415	0.995047	74.65	42.6759
CIFBAT	MNAR	5		Hetero.	0.459	0.999892	0.977289	0.994564	74.324	41.3168
CIFBAT	MNAR	10		Hetero.	0.413	0.999973	0.993585	0.994105	74.787	42.0588
CIFBAT	MNAR	0	HH_2	Homo	0.539333	0.999623	0.93526	0.995367	73.181	40.0368		Homozyg. 80% Heterozyg. 20%
CIFBAT	MNAR	1		Homo	0.512667	0.999805	0.963659	0.995101	78.63	42.8959
CIFBAT	MNAR	5		Homo	0.395333	0.99999	0.997477	0.993929	74.215	41.9641
CIFBAT	MNAR	10		Homo	0.323333	0.999993	0.997942	0.993211	73.967	40.5029
CIFBAT+FBAT	MCAR	0	MCAR_100	Random	0.547	0.999593	0.931328	0.995443	77.788	43.1173		completely at random				Sens	Proportion of True Positives recovered.
CIFBAT+FBAT	MCAR	1		Random	0.469333	0.999869	0.973048	0.994668	75.062	42.7635						Spec	Proportion of True Negatives recovered
CIFBAT+FBAT	MCAR	5		Random	0.363	0.999987	0.99634	0.993607	74.976	42.0484						PPV	proportion of predicted trues that are actually true
CIFBAT+FBAT	MCAR	10		Random	0.283	1	1	0.99281	75.521	41.5872						NPV	proportion of predicted falses that are actually false
CIFBAT+FBAT	MAR	0	MAR_1	Gender 1	0.533	0.999599	0.930733	0.995303	74.124	41.528		Fathers > Mothers				T/T	true positives
CIFBAT+FBAT	MAR	1		Gender 1	0.482	0.999795	0.959522	0.994794	74.081	41.5523						T/F	false negatives
CIFBAT+FBAT	MAR	5		Gender 1	0.406	0.999943	0.986235	0.994035	74.085	43.3548						F/T	false positives
CIFBAT+FBAT	MAR	10		Gender 1	0.350333	0.999973	0.992446	0.99348	73.371	40.9555						F/F	true negatives
CIFBAT+FBAT	MAR	0	MAR_2	Gender 2	0.544667	0.999582	0.929465	0.99542	74.227	42.0784		Mothers > Fathers
CIFBAT+FBAT	MAR	1		Gender 2	0.494	0.999791	0.959845	0.994914	74.164	41.5566
CIFBAT+FBAT	MAR	5		Gender 2	0.43	0.999939	0.986239	0.994275	74.318	40.8022						Pop	Pop1 33%
CIFBAT+FBAT	MAR	10		Gender 2	0.361	0.999987	0.99632	0.993587	74.883	42.8389						Size	Pop2 66%
CIFBAT+FBAT	MAR	0	Pop_1	Pop. 1	0.531333	0.999505	0.915566	0.995286	73.329	40.6357		Small Pop 80% Large Pop 20%
CIFBAT+FBAT	MAR	1		Pop. 1	0.494	0.999754	0.953055	0.994914	74.716	41.6801
CIFBAT+FBAT	MAR	5		Pop. 1	0.436667	0.999902	0.978342	0.994341	74.686	42.8497
CIFBAT+FBAT	MAR	10		Pop. 1	0.372333	0.99998	0.994657	0.9937	74.522	40.6408
CIFBAT+FBAT	MAR	0	Pop_2	Pop. 2	0.520667	0.999582	0.926453	0.99518	73.501	42.5434		Larger Pop 80% Smaller Pop 20%
CIFBAT+FBAT	MAR	1		Pop. 2	0.486	0.999768	0.954813	0.994834	73.669	41.7292
CIFBAT+FBAT	MAR	5		Pop. 2	0.419667	0.999976	0.994471	0.994172	77.225	44.3747
CIFBAT+FBAT	MAR	10		Pop. 2	0.345333	0.99998	0.994242	0.993431	74.99	40.9468
CIFBAT+FBAT	MAR	0	CC_1	Cases	0.537667	0.999609	0.932909	0.99535	75.26	43.5767		cases 80% controls 20%
CIFBAT+FBAT	MAR	1		Cases	0.483667	0.999808	0.962202	0.994811	75.536	42.3243
CIFBAT+FBAT	MAR	5		Cases	0.356	0.99996	0.988889	0.993537	74.988	41.9958
CIFBAT+FBAT	MAR	10		Cases	0.263333	1	1	0.992614	77.143	43.5918
CIFBAT+FBAT	MAR	0	CC_2	Controls	0.546667	0.999532	0.921866	0.99544	77.353	43.2426		controls 80% cases 20%
CIFBAT+FBAT	MAR	1		Controls	0.523	0.999774	0.959046	0.995204	75.423	41.1956
CIFBAT+FBAT	MAR	5		Controls	0.489	0.999896	0.979306	0.994864	75.242	43.2125
CIFBAT+FBAT	MAR	10		Controls	0.478333	0.999939	0.987612	0.994758	76.705	42.9252
CIFBAT	MNAR	0	HH_1	Hetero.	0.53	0.999576	0.926573	0.995273	75.218	43.8275		Heterozyg. 80% Homozyg. 20%
CIFBAT+FBAT	MNAR	1		Hetero.	0.507333	0.999687	0.942415	0.995047	74.65	42.6759
CIFBAT+FBAT	MNAR	5		Hetero.	0.458667	0.999899	0.978663	0.994561	74.324	41.3168
CIFBAT+FBAT	MNAR	10		Hetero.	0.412667	0.999973	0.993579	0.994102	74.787	42.0588
CIFBAT+FBAT	MNAR	0	HH_2	Homo	0.539333	0.999623	0.93526	0.995367	73.181	40.0368		Homozyg. 80% Heterozyg. 20%
CIFBAT+FBAT	MNAR	1		Homo	0.512667	0.999808	0.964263	0.995101	78.63	42.8959
CIFBAT+FBAT	MNAR	5		Homo	0.395	0.99999	0.997475	0.993926	74.215	41.9641
CIFBAT+FBAT	MNAR	10		Homo	0.321667	0.999993	0.997932	0.993195	73.967	40.5029
FBAT	MCAR	0	MCAR_100	Random	0.547	0.999593	0.931328	0.995443	77.788	43.1173		completely at random
FBAT	MCAR	1		Random	0.51	0.999616	0.930657	0.995073	75.062	42.7635
FBAT	MCAR	5		Random	0.468333	0.999707	0.941689	0.994657	74.976	42.0484
FBAT	MCAR	10		Random	0.415	0.999731	0.939623	0.994124	75.521	41.5872
FBAT	MAR	0	MAR_1	Gender 1	0.533	0.999599	0.930733	0.995303	74.124	41.528		Fathers > Mothers
FBAT	MAR	1		Gender 1	0.506	0.99965	0.935882	0.995033	74.081	41.5523
FBAT	MAR	5		Gender 1	0.482333	0.999694	0.940832	0.994797	74.085	43.3548
FBAT	MAR	10		Gender 1	0.456	0.999707	0.940206	0.994533	73.371	40.9555
FBAT	MAR	0	MAR_2	Gender 2	0.544667	0.999582	0.929465	0.99542	74.227	42.0784		Mothers > Fathers
FBAT	MAR	1		Gender 2	0.521667	0.999633	0.934886	0.99519	74.164	41.5566
FBAT	MAR	5		Gender 2	0.512	0.999636	0.934307	0.995093	74.318	40.8022
FBAT	MAR	10		Gender 2	0.464667	0.999721	0.943805	0.99462	74.883	42.8389
FBAT	MAR	0	Pop_1	Pop. 1	0.531333	0.999505	0.915566	0.995286	73.329	40.6357		Small Pop 80% Large Pop 20%
FBAT	MAR	1		Pop. 1	0.522667	0.999623	0.933333	0.9952	74.716	41.6801
FBAT	MAR	5		Pop. 1	0.503333	0.999599	0.926949	0.995006	74.686	42.8497
FBAT	MAR	10		Pop. 1	0.469667	0.99966	0.933113	0.99467	74.522	40.6408
FBAT	MAR	0	Pop_2	Pop. 2	0.520667	0.999582	0.926453	0.99518	73.501	42.5434		Larger Pop 80% Smaller Pop 20%
FBAT	MAR	1		Pop. 2	0.518667	0.999593	0.927847	0.99516	73.669	41.7292
FBAT	MAR	5		Pop. 2	0.507667	0.999657	0.937231	0.99505	77.225	44.3747
FBAT	MAR	10		Pop. 2	0.461	0.999697	0.9389	0.994583	74.99	40.9468
FBAT	MAR	0	CC_1	Cases	0.537667	0.999609	0.932909	0.99535	75.26	43.5767		cases 80% controls 20%
FBAT	MAR	1		Cases	0.522	0.99963	0.934368	0.995193	75.536	42.3243
FBAT	MAR	5		Cases	0.472667	0.999653	0.932281	0.9947	74.988	41.9958
FBAT	MAR	10		Cases	0.404	0.999714	0.934464	0.994014	77.143	43.5918
FBAT	MAR	0	CC_2	Controls	0.546667	0.999532	0.921866	0.99544	77.353	43.2426		controls 80% cases 20%
FBAT	MAR	1		Controls	0.539667	0.999626	0.935838	0.99537	75.423	41.1956
FBAT	MAR	5		Controls	0.537333	0.999596	0.930716	0.995346	75.242	43.2125
FBAT	MAR	10		Controls	0.529667	0.999663	0.940793	0.99527	76.705	42.9252
FBAT	MNAR	0	HH_1	Hetero.	0.53	0.999576	0.926573	0.995273	75.218	43.8275		Heterozyg. 80% Homozyg. 20%
FBAT	MNAR	1		Hetero.	0.519667	0.999556	0.92194	0.995169	74.65	42.6759
FBAT	MNAR	5		Hetero.	0.516667	0.999663	0.939394	0.99514	74.324	41.3168
FBAT	MNAR	10		Hetero.	0.492667	0.999636	0.931904	0.9949	74.787	42.0588
FBAT	MNAR	0	HH_2	Homo	0.539333	0.999623	0.93526	0.995367	73.181	40.0368		Homozyg. 80% Heterozyg. 20%
FBAT	MNAR	1		Homo	0.552667	0.999603	0.933559	0.9955	78.63	42.8959
FBAT	MNAR	5		Homo	0.489333	0.999673	0.938019	0.994867	74.215	41.9641
FBAT	MNAR	10		Homo	0.449333	0.999663	0.930939	0.994467	73.967	40.5029
