# Supplementary material for: Using Incomplete Trios to Boost Confidence in Family Based Association Studies
Source: Front Genet. 2016 Mar 18;7:34. doi: 10.3389/fgene.2016.00034 (PMC4796035; doi:10.3389/fgene.2016.00034)
Supplement: Supplementary file 26 [file Table13.XLSX]

## Sheet: UterineRelated_ForCIFBATQvalue_
Marker	FBATPValue	(CIFBATPValue1,CIFBATPValue2)	MAF	SNP_ID	GENE	GENE_LOCATION	REPEAT
chr1:16925646	1.88185e-07	(5.45662862689866e-05,4.18646184385807e-09)	0.107176	rs3981770	NBPF1	intron	No
chr1:173300840	4.35975e-07	(6.60429871679469e-07,5.37084213325656e-07)	0.434071	rs17346536	LOC100506023	intron	Yes
chr1:190882144	0	(0,0)	0.066726	.	Intergenic	intergenic	Yes
chr1:211325640	1.13674e-05	(4.42074592199582e-06,4.82379852373427e-05)	0.0935098	rs4951723	Intergenic	intergenic	Yes
chr1:211329720	4.42075e-06	(4.42074592199582e-06,4.42074592199582e-06)	0.0939626	rs116632533	Intergenic	intergenic	Yes
chr1:211330142	7.41929e-06	(4.42074592199582e-06,2.77722529451463e-05)	0.0936569	rs35715563	Intergenic	intergenic	Yes
chr1:211331423	4.42075e-06	(4.42074592199582e-06,1.70261258272131e-05)	0.0942029	rs114098729	Intergenic	intergenic	Yes
chr1:211333378	6.80269e-06	(3.10424713978463e-06,1.86496525578228e-05)	0.0932709	rs4951510	Intergenic	intergenic	Yes
chr1:211342290	2.04039e-05	(2.04038722326771e-05,4.1175369432489e-05)	0.0804255	rs4951727	Intergenic	intergenic	Yes
chr1:211351929	2.65926e-05	(2.04038722326771e-05,2.65926185507581e-05)	0.0801786	rs2185070	Intergenic	intergenic	No
chr1:211352807	3.40276e-06	(3.40276210630819e-06,3.40276210630819e-06)	0.0943878	rs4951730	Intergenic	intergenic	Yes
chr1:211354838	6.25381e-06	(6.25380506225071e-06,8.78900501288804e-06)	0.0942152	rs10494934	Intergenic	intergenic	No
chr2:59636864	0	(0,0)	0.052795	.	Intergenic	intergenic	Yes
chr2:107651902	1.68765e-05	(1.68765258694581e-05,1.68765258694581e-05)	0.109481	rs72830048	Intergenic	intergenic	Yes
chr2:151138651	2.77723e-05	(2.1766676453483e-05,2.77722529451463e-05)	0.109103	rs4508619	Intergenic	intergenic	No
chr2:151169335	1.74441e-05	(1.04196538688317e-05,2.44264360806934e-05)	0.101277	rs6727491	Intergenic	intergenic	Yes
chr2:151171769	1.34956e-05	(1.04196538688317e-05,2.64794185744766e-05)	0.101363	rs6717550	Intergenic	intergenic	Yes
chr2:151187582	1.60181e-05	(2.00985736675818e-06,1.68129583386634e-05)	0.101539	rs2334315	Intergenic	intergenic	Yes
chr3:9091307	3.69056e-05	(3.69056040498972e-05,3.69056040498972e-05)	0.0508078	rs75955978	SRGAP3	intron	No
chr3:9095121	2.99306e-05	(2.99306222231177e-05,2.99306222231177e-05)	0.0554847	rs17049997	SRGAP3	intron	No
chr3:36163695	0	(0,0)	0.0648649	.	Intergenic	intergenic	Yes
chr3:59742226	1.28762e-05	(7.95595043578956e-06,1.32499725944424e-05)	0.351086	.	FHIT	intron	Yes
chr3:59745008	9.91848e-07	(1.22329014051736e-06,1.50577294366627e-06)	0.348362	rs113141855	FHIT	intron	No
chr3:59750226	4.15666e-05	(4.29841551423671e-05,2.94259840361022e-05)	0.234468	rs1683344	FHIT	intron	No
chr3:59750791	6.11187e-08	(1.82267104520406e-07,9.51441536667375e-08)	0.492763	rs1126268	FHIT	intron	No
chr3:75272654	0	(3.48387985127374e-13,0)	0.108562	rs74918028	Intergenic	intergenic	No
chr3:75780332	1.04989e-09	(9.63779759555194e-07,1.61157753808538e-11)	0.125466	rs111242430;rs200729555	ZNF717	intron	Yes
chr3:75780346	2.20085e-09	(8.48472498704567e-07,1.63625557547675e-10)	0.12564	rs199665501;rs77109699	ZNF717	intron	Yes
chr3:106200837	3.0321e-05	(3.03210125434106e-05,2.44764366927885e-05)	0.139302	rs1023807	Intergenic	intergenic	Yes
chr3:132739420	1.53601e-05	(8.38459740526432e-06,3.52032686328219e-05)	0.0679012	rs1851157	Intergenic	intergenic	No
chr3:188962844	0	(0,0)	0.0806377	.	TPRG1	intron	Yes
chr3:194769289	1.56015e-05	(1.13053704728916e-05,4.88048932418828e-05)	0.13049	rs2720961	Intergenic	intergenic	No
chr4:35648250	0	(0,0)	0.0764706	.	Intergenic	intergenic	Yes
chr4:38970341	0	(8.20306489401901e-10,0)	0.0558423	.	TMEM156	intron	No
chr4:44807368	1.46144e-06	(4.50685887856128e-05,3.44040018696035e-09)	0.147086	.	Intergenic	intergenic	No
chr4:44807370	6.0698e-07	(2.19311173708103e-05,3.93060917147636e-09)	0.147914	.	Intergenic	intergenic	No
chr4:83070605	4.31694e-05	(4.31694326827881e-05,4.31694326827881e-05)	0.306973	rs1038881	Intergenic	intergenic	No
chr4:83086730	3.6358e-05	(2.81884511872388e-05,5.5891958484322e-05)	0.360768	rs4367163	Intergenic	intergenic	Yes
chr4:104892790	1.36528e-05	(1.98940541551451e-05,1.64966650617604e-05)	0.359634	rs1852889	Intergenic	intergenic	Yes
chr4:170442415	4.01858e-05	(4.33663372392257e-05,1.53105828015754e-08)	0.0501567	rs11729446	NEK1	intron	Yes
chr4:190471183	4.35511e-09	(2.22931461622e-05,9.12734332558784e-11)	0.0850613	rs74535712	Intergenic	intergenic	No
chr5:40042207	3.15437e-05	(1.55524983636024e-05,4.93143946553865e-05)	0.226672	rs72738297	Intergenic	intergenic	No
chr5:162437608	2.99306e-05	(2.99306222231177e-05,2.99306222231177e-05)	0.0814547	rs10515847	Intergenic	intergenic	No
chr5:162440765	4.07093e-06	(2.29193534972971e-06,1.28699411519051e-05)	0.0903281	.	Intergenic	intergenic	No
chr5:162441264	1.68799e-05	(9.7912330387917e-06,3.45812756239461e-05)	0.0914504	rs9313949	Intergenic	intergenic	Yes
chr5:162441392	6.69932e-06	(6.69932246832872e-06,6.69932246832872e-06)	0.0916241	rs10050776	Intergenic	intergenic	Yes
chr5:162441617	1.22626e-05	(9.10334023829229e-06,1.85434081529934e-05)	0.0742553	rs1458361	Intergenic	intergenic	No
chr5:162442781	1.16487e-05	(8.84341824258783e-06,2.42590152448319e-05)	0.0911414	rs6871735	Intergenic	intergenic	Yes
chr5:162442836	2.20905e-05	(1.64787672995992e-05,2.20904969985281e-05)	0.0735857	rs6870536	Intergenic	intergenic	No
chr5:162443944	3.45813e-05	(3.45812756239461e-05,3.45812756239461e-05)	0.0946003	rs6556647	Intergenic	intergenic	Yes
chr5:162451710	2.20905e-05	(1.64787672995992e-05,2.20904969985281e-05)	0.0740111	rs6892862	Intergenic	intergenic	No
chr5:162452612	3.77531e-05	(3.77531352167004e-05,3.77531352167004e-05)	0.0950255	rs6878794	Intergenic	intergenic	No
chr5:162454927	1.64924e-05	(1.25216993249744e-05,2.38858289538513e-05)	0.0865589	rs74790988	Intergenic	intergenic	No
chr5:162745228	1.10874e-05	(6.13484969025357e-06,1.08147935051761e-10)	0.0701673	rs1816046	Intergenic	intergenic	Yes
chr6:4219901	0	(0,0)	0.0519023	.	Intergenic	intergenic	Yes
chr6:18965327	3.14688e-11	(5.60932260862401e-07,5.322409180053e-13)	0.0575139	.	Intergenic	intergenic	Yes
chr6:22917177	4.62987e-05	(4.62987367857437e-05,4.62987367857437e-05)	0.119048	rs28450449	Intergenic	intergenic	Yes
chr6:22917499	1.86218e-05	(3.20295191273967e-05,1.20100548324231e-05)	0.120477	rs28582441	Intergenic	intergenic	No
chr6:22922389	9.99595e-06	(2.20904969985281e-05,2.21725735083389e-06)	0.119058	rs9358603	Intergenic	intergenic	Yes
chr6:22923167	3.35676e-05	(5.50027427228539e-05,1.47781595793983e-05)	0.141337	rs74908209	Intergenic	intergenic	No
chr6:57400430	2.78568e-09	(3.88259092609644e-06,1.23925314454709e-11)	0.0705394	rs1950893	PRIM2	intron	Yes
chr6:57401058	1.76876e-09	(3.00866053959403e-06,8.93358720333026e-11)	0.0732151	rs9476082	PRIM2	intron	Yes
chr6:57407773	4.28086e-08	(1.09576214994966e-05,1.32830546561991e-09)	0.0726731	rs28542540	PRIM2	intron	Yes
chr6:57481309	6.85765e-07	(1.82632700607144e-06,2.63007393641601e-11)	0.1	rs6918841	PRIM2	intron	No
chr6:58060143	1.21037e-05	(4.23270085647687e-10,2.49314755262908e-06)	0.131262	rs6459326	Intergenic	intergenic	No
chr6:61952087	2.51438e-05	(3.4736391914425e-05,4.77494443984483e-09)	0.120091	rs148915453	Intergenic	intergenic	Yes
chr6:62706825	2.11915e-05	(2.23528230796077e-05,1.11886761979818e-05)	0.12367	rs146826700	KHDRBS2	intron	Yes
chr6:62725494	5.36598e-06	(7.12268972091756e-06,2.72650465604762e-06)	0.122393	rs77573396	KHDRBS2	intron	No
chr6:62746333	4.28837e-06	(8.13239927466292e-06,7.26154040453508e-07)	0.124679	rs56185438	KHDRBS2	intron	Yes
chr6:62784444	2.13557e-05	(3.79139107935522e-05,1.69904299476276e-05)	0.10281	rs79031557	KHDRBS2	intron	No
chr6:62812934	1.48756e-05	(1.17839733628777e-05,7.3561837679037e-06)	0.103404	rs79322655	KHDRBS2	intron	Yes
chr6:62831641	1.59049e-05	(2.13556531578618e-05,9.98905158700047e-06)	0.104043	rs79860815	KHDRBS2	intron	Yes
chr6:62832296	1.59049e-05	(1.59049213701579e-05,1.59049213701579e-05)	0.103741	rs145917809	KHDRBS2	intron	Yes
chr6:62873183	4.52603e-05	(4.5260305312933e-05,4.5260305312933e-05)	0.107568	rs9354734	KHDRBS2	intron	Yes
chr6:62914455	4.26983e-05	(5.62420150997944e-05,3.42590986988078e-05)	0.107234	rs1518910	KHDRBS2	intron	Yes
chr6:92897685	1.32197e-05	(1.32197428868164e-05,1.32197428868164e-05)	0.246278	rs34368492	Intergenic	intergenic	No
chr7:42163469	2.24024e-05	(2.24023824957342e-05,2.24023824957342e-05)	0.319515	rs699502	GLI3	intron	Yes
chr7:139772295	1.65475e-05	(2.10322820521913e-05,1.11529204387395e-05)	0.183617	rs12538215	Intergenic	intergenic	Yes
chr7:142008644	0	(3.23623350340085e-10,0)	0.0661461	.	TCRBV9S1A1T,TCRBV22S1A2N1T	CDS	No
chr7:142008653	1.93179e-14	(3.8548231273694e-09,6.66133814775094e-15)	0.0976526	.	TCRBV9S1A1T,TCRBV22S1A2N1T	CDS	No
chr7:142166111	0	(3.50369955270935e-10,0)	0.053041	.	TCRBV22S1A2N1T,TCRBV5S1A1T,BV13S6J2.1	intron	No
chr7:152271227	5.04184e-06	(3.57001258686207e-05,7.9117890017244e-10)	0.117578	.	Intergenic	intergenic	Yes
chr8:1923174	8.23396e-06	(1.05296519588016e-05,2.15939480576743e-05)	0.179864	rs11786096	KBTBD11	intron	No
chr8:12730677	1.81836e-05	(3.02319277825092e-05,7.8626614430366e-06)	0.155305	rs17121214	Intergenic	intergenic	No
chr8:60135274	1.04666e-07	(2.98898002459858e-06,1.20365939437761e-11)	0.0547412	.	Intergenic	intergenic	Yes
chr8:69219725	0	(0,0)	0.102743	.	LOC286189	intron	Yes
chr8:73095170	3.48028e-10	(6.43935482669278e-06,2.83040257897937e-12)	0.0747642	rs75190531	Intergenic	intergenic	Yes
chr8:84423696	4.59884e-05	(4.59884053165549e-05,4.59884053165549e-05)	0.0809949	rs13276702	Intergenic	intergenic	Yes
chr8:91718654	4.69318e-05	(4.69318490576853e-05,4.69318490576853e-05)	0.0582731	rs111858748	TMEM64	intron	Yes
chr8:91752887	2.895e-05	(2.89499822649919e-05,2.18253404649094e-05)	0.057234	rs73307288	TMEM64	intron	Yes
chr8:91755121	2.895e-05	(2.89499822649919e-05,2.18253404649094e-05)	0.0572097	rs73307295	TMEM64	intron	Yes
chr8:91758627	4.56356e-05	(4.5635581721104e-05,2.59981825347921e-05)	0.0555556	rs115514995	TMEM64	intron	Yes
chr8:91759085	4.2449e-05	(1.20317992444718e-05,1.30261321684699e-06)	0.0587983	rs61659227	TMEM64	intron	Yes
chr8:91780660	5.43742e-05	(5.43742150778126e-05,5.43742150778126e-05)	0.0540426	rs10504899	TMEM64	intron	No
chr8:91797890	5.43742e-05	(5.43742150778126e-05,4.10900982010798e-05)	0.0544449	rs75280382	TMEM64	intron	Yes
chr8:130634936	4.4236e-05	(4.4235972706641e-05,4.4235972706641e-05)	0.16057	rs16904129	Intergenic	intergenic	No
chr9:14761226	3.26479e-05	(1.82309192897634e-06,2.05268595194763e-05)	0.172606	rs1724	FREM1	intron	No
chr9:14763273	7.5075e-07	(1.18184086939088e-06,5.15067733575236e-07)	0.256705	rs2382499	FREM1	intron	Yes
chr9:16256964	1.48414e-05	(1.48414107929984e-05,1.48414107929984e-05)	0.224798	rs7040587	Intergenic	intergenic	Yes
chr9:16257016	4.02289e-05	(3.3735302282123e-05,4.02289220919894e-05)	0.219906	rs7043514	Intergenic	intergenic	No
chr9:16257606	1.60175e-05	(1.60175042787092e-05,1.60175042787092e-05)	0.22534	rs9406599	Intergenic	intergenic	No
chr9:132193915	0	(4.66737759552416e-13,0)	0.0615023	rs79697096	Intergenic	intergenic	No
chr10:17521991	2.12441e-05	(1.72371172284524e-05,2.75120324961797e-05)	0.149298	rs1290099	Intergenic	intergenic	No
chr10:47097822	8.80264e-06	(3.2763849340034e-05,3.03537210921689e-08)	0.129404	rs6599586	LOC643650,ANXA8	UTR	Yes
chr10:70458699	5.13685e-05	(5.11192223435764e-05,1.19825114563987e-06)	0.12576	rs35025074	Intergenic	intergenic	Yes
chr10:99572875	9.36694e-06	(2.57110309707098e-05,8.15502935536117e-06)	0.254793	rs2153398	Intergenic	intergenic	Yes
chr10:99576272	1.71673e-05	(4.51614926004762e-05,1.49953508377099e-05)	0.260758	rs10883005	Intergenic	intergenic	No
chr10:99585413	6.31059e-06	(1.77786298827254e-05,2.29604030521635e-06)	0.248507	rs6584157	Intergenic	intergenic	No
chr10:99587353	6.62633e-06	(3.37413681501531e-05,6.2880812536914e-06)	0.265385	rs12356500	Intergenic	intergenic	Yes
chr10:99590225	2.29562e-05	(4.91710115539945e-05,1.78528635155217e-05)	0.265458	rs10786375	Intergenic	intergenic	No
chr10:106621666	2.44402e-06	(2.4440209129839e-06,2.4440209129839e-06)	0.114583	rs4918133	SORCS3	intron	Yes
chr10:106622782	5.57578e-06	(5.5757761732167e-06,5.5757761732167e-06)	0.113946	rs11192211	SORCS3	intron	Yes
chr10:106625661	2.44402e-06	(2.4440209129839e-06,2.4440209129839e-06)	0.114583	rs79427240	SORCS3	intron	No
chr10:106626610	3.40353e-06	(3.40352634675689e-06,3.40352634675689e-06)	0.114796	rs11388458;rs76497048	SORCS3	intron	No
chr10:106627288	3.85877e-05	(3.85876783115524e-05,3.85876783115524e-05)	0.108631	rs11192213	SORCS3	intron	Yes
chr10:106629471	1.73035e-05	(1.73035059989335e-05,1.73035059989335e-05)	0.108631	rs11192214	SORCS3	intron	No
chr10:106630686	7.11789e-06	(5.5757761732167e-06,9.76350028736306e-06)	0.112718	rs17117815	SORCS3	intron	No
chr10:106631203	6.01862e-06	(8.26171455314828e-06,3.23530339696454e-05)	0.114286	rs17117818	SORCS3	intron	No
chr10:106632723	6.01862e-06	(6.01862043114743e-06,6.01862043114743e-06)	0.113946	rs11192215	SORCS3	intron	No
chr10:106633774	6.01862e-06	(4.71297415027827e-06,1.12782733996397e-05)	0.113665	rs2035751	SORCS3	intron	No
chr10:106634507	6.01862e-06	(6.01862043114743e-06,6.01862043114743e-06)	0.113946	rs10509776	SORCS3	intron	No
chr10:106635401	7.67249e-06	(7.67248871036408e-06,1.04988460432054e-05)	0.113569	rs4918134	SORCS3	intron	No
chr10:106635610	1.24022e-05	(7.67248871036408e-06,2.28038727891899e-05)	0.11324	rs4918135	SORCS3	intron	No
chr10:106643816	5.19404e-05	(5.19403880769875e-05,5.19403880769875e-05)	0.108252	rs12357865	SORCS3	intron	No
chr10:106651237	9.7635e-06	(9.76350028736306e-06,1.33179405041872e-05)	0.113143	rs1602243	SORCS3	intron	Yes
chr10:106652709	9.7635e-06	(9.76350028736306e-06,9.76350028736306e-06)	0.113095	rs4917431	SORCS3	intron	Yes
chr10:106652796	2.67948e-05	(2.67948058165768e-05,2.67948058165768e-05)	0.11841	rs4918138	SORCS3	intron	Yes
chr10:106655607	2.06773e-05	(2.06772578055237e-05,2.06772578055237e-05)	0.114796	rs17117885	SORCS3	intron	No
chr10:106656557	7.67249e-06	(7.67248871036408e-06,7.67248871036408e-06)	0.114158	rs1525389	SORCS3	intron	Yes
chr10:106661678	1.33179e-05	(1.33179405041872e-05,1.33179405041872e-05)	0.113095	rs1417045	SORCS3	intron	No
chr10:106668069	1.68636e-05	(1.33179405041872e-05,2.28038727891899e-05)	0.113143	rs10509778	SORCS3	intron	No
chr10:106669766	1.33179e-05	(1.33179405041872e-05,1.33179405041872e-05)	0.113095	rs11192225	SORCS3	intron	No
chr10:106673058	2.13143e-05	(2.131426402463e-05,2.131426402463e-05)	0.112457	rs11192228	SORCS3	intron	No
chr10:106674046	4.45571e-05	(4.45570906040249e-05,4.45570906040249e-05)	0.118197	rs34114595	SORCS3	intron	No
chr10:106674555	2.35793e-05	(2.35792899214715e-05,2.35792899214715e-05)	0.116922	rs60214283	SORCS3	intron	No
chr10:106679083	5.15995e-06	(5.15995209005027e-06,5.15995209005027e-06)	0.11267	rs11192231	SORCS3	intron	No
chr10:106679841	5.15995e-06	(5.15995209005027e-06,5.15995209005027e-06)	0.112718	rs11192232	SORCS3	intron	No
chr10:106681453	1.89906e-06	(1.89906178671428e-06,1.89906178671428e-06)	0.11182	rs57098429	SORCS3	intron	Yes
chr10:106686969	2.45114e-06	(2.45114040553496e-06,2.45114040553496e-06)	0.111395	rs12359021	SORCS3	intron	No
chr10:106689278	5.91481e-06	(5.91481285749929e-06,5.91481285749929e-06)	0.116497	rs1534111	SORCS3	intron	No
chr10:106689597	5.91481e-06	(5.91481285749929e-06,5.91481285749929e-06)	0.116497	rs1525398	SORCS3	intron	Yes
chr10:106690187	3.15343e-05	(2.00166009538538e-05,4.19551887989034e-05)	0.117234	rs10509780	SORCS3	intron	No
chr10:106691169	1.15377e-05	(5.5757761732167e-06,2.131426402463e-05)	0.112601	rs2864036	SORCS3	intron	No
chr10:106692075	2.45114e-06	(2.45114040553496e-06,2.45114040553496e-06)	0.111395	rs1404791	SORCS3	intron	No
chr10:106692709	4.30278e-06	(4.30277946361635e-06,5.91481285749929e-06)	0.116333	rs1525397	SORCS3	intron	Yes
chr10:106693434	2.45114e-06	(2.45114040553496e-06,2.45114040553496e-06)	0.111395	rs1525395	SORCS3	intron	No
chr10:106694770	5.48919e-06	(6.3670279575323e-06,3.20949051313413e-05)	0.11688	rs1404790	SORCS3	intron	No
chr10:106705037	1.81343e-05	(1.81342933014417e-05,1.81342933014417e-05)	0.119898	rs11192243	SORCS3	intron	Yes
chr10:106705600	3.03468e-05	(3.03468219546854e-05,4.02506748495846e-05)	0.119736	rs4918141	SORCS3	intron	No
chr10:106708297	2.23968e-06	(2.23968444901246e-06,2.23968444901246e-06)	0.116071	rs4917434	SORCS3	intron	No
chr10:106709625	3.11296e-06	(3.11295779154008e-06,3.11295779154008e-06)	0.116284	rs11192245	SORCS3	intron	No
chr10:106716235	5.91481e-06	(4.64270115374532e-06,5.91481285749929e-06)	0.11761	rs940749	SORCS3	intron	No
chr10:106727565	5.48919e-06	(5.48919009402127e-06,7.52246830759695e-06)	0.116121	rs1404788	SORCS3	intron	Yes
chr10:127606983	2.02414e-08	(4.30705188176894e-05,7.46120942807238e-11)	0.0562821	.	FANK1	intron	Yes
chr10:127615495	1.52739e-10	(2.99871618980596e-06,1.04178887738726e-11)	0.108377	rs61870912	FANK1	intron	Yes
chr10:129194464	1.80746e-09	(8.7313662238131e-06,5.67883517987866e-11)	0.0710059	rs201817218	DOCK1	intron	No
chr10:129194467	1.0995e-09	(9.92312287850794e-06,2.08160155779069e-11)	0.0724342	.	DOCK1	intron	No
chr10:129194476	1.54227e-09	(1.60539175941832e-05,6.06230621258419e-11)	0.0694698	.	DOCK1	intron	No
chr10:129194485	1.96011e-10	(1.50259144398035e-05,4.15445455814734e-12)	0.0563577	.	DOCK1	intron	No
chr10:133657252	5.77309e-06	(8.70287823517835e-06,4.07778876598819e-06)	0.275649	rs12783255	Intergenic	intergenic	Yes
chr10:133657312	1.36033e-05	(3.36169848571544e-05,1.00125182191935e-05)	0.266425	rs12777375	Intergenic	intergenic	Yes
chr11:5829414	3.42591e-05	(8.81118819084925e-06,4.79402471207369e-05)	0.101409	rs1840176	TRIM5	intron	Yes
chr11:21212455	3.28956e-06	(1.27830185636668e-06,1.02136394921626e-05)	0.5	rs1670620	NELL1	intron	No
chr11:88313677	1.25217e-05	(9.48593039229451e-06,4.07093037768647e-06)	0.0618073	rs3913664	GRM5	intron	No
chr11:125294614	8.89244e-06	(2.82375195002071e-05,4.6817934944432e-06)	0.317136	rs671789	PKNOX2	intron	No
chr11:125304009	1.80089e-05	(3.79189895891585e-05,1.19618367651064e-05)	0.323956	rs1783925	PKNOX2	DOWNSTREAM_GENE	No
chr11:125306472	1.26418e-05	(2.4052751266268e-05,3.93811262289212e-06)	0.327991	rs643446	Intergenic	intergenic	No
chr11:125307176	1.53263e-05	(2.77467213587457e-05,7.96100537980848e-06)	0.325085	rs1648499	Intergenic	intergenic	Yes
chr11:125308076	2.3038e-05	(3.33519696427143e-05,1.67442398613105e-05)	0.326948	rs1615640	Intergenic	intergenic	No
chr11:125488012	3.35676e-05	(1.84083345382557e-05,4.60729210338684e-09)	0.182326	rs3842258	STT3A	intron	No
chr12:38493936	0	(1.87787119187988e-10,0)	0.0567276	rs113478070	Intergenic	intergenic	Yes
chr12:83305595	3.71742e-05	(3.7174240734128e-05,3.7174240734128e-05)	0.0614371	rs7297217	TMTC2	intron	Yes
chr12:83306069	2.67608e-05	(2.67607608153142e-05,1.58387160413831e-05)	0.0696041	rs7300837	TMTC2	intron	No
chr12:83306537	5.63084e-06	(1.1933310815504e-05,1.81655298048256e-06)	0.0678038	.	TMTC2	intron	Yes
chr12:83308363	1.64146e-05	(3.02670634171331e-05,2.39407869084829e-07)	0.0591678	rs12810016	TMTC2	intron	No
chr13:44931855	3.80541e-05	(1.56812712914789e-05,4.07915818132487e-05)	0.418833	rs9316081	Intergenic	intergenic	Yes
chr13:44932534	3.06034e-06	(1.7038029189731e-06,6.70855751905286e-06)	0.440537	rs2057586	Intergenic	intergenic	Yes
chr13:44952824	4.9381e-06	(1.06449103007833e-05,2.88318896091155e-06)	0.447783	rs7324377	SERP2	intron	No
chr13:94928425	9.12902e-07	(1.50400848597521e-06,6.07314499800893e-07)	0.188804	rs7325829	GPC6	intron	No
chr13:112334749	1.64671e-05	(1.45246639002838e-05,3.28993116178733e-05)	0.464849	rs1113337	Intergenic	intergenic	No
chr13:112335811	2.2215e-05	(1.6417923933254e-05,3.14518258701657e-05)	0.435717	rs9522351	Intergenic	intergenic	No
chr15:22489647	1.10796e-11	(5.43868365898703e-08,2.99982261253717e-13)	0.136815	.	abParts	intron	No
chr15:22490961	2.14127e-09	(9.1391089269699e-06,9.66915436606541e-12)	0.0737015	rs74544713	abParts	intron	No
chr15:22490975	7.51804e-08	(5.48220910059349e-05,8.62906857079793e-10)	0.104245	rs78195853	abParts	intron	No
chr15:22490984	2.12559e-06	(5.19644188128332e-05,1.09780535773041e-08)	0.138293	rs76716821	abParts	intron	No
chr15:54204746	1.74381e-05	(1.4686847673806e-05,1.74381043211991e-05)	0.244364	rs2616882	Intergenic	intergenic	Yes
chr15:75251041	1.16312e-05	(7.62485379457445e-06,3.47450266200422e-05)	0.390239	rs12912343	RPP25	UPSTREAM_GENE	No
chr15:75255458	1.27734e-05	(1.27734235775279e-05,1.27734235775279e-05)	0.250957	rs6495133	Intergenic	intergenic	No
chr15:76552076	2.08875e-08	(4.51283950488879e-05,2.47646347872887e-12)	0.0528624	rs112646693	TYRO3P,ETFA	UTR	No
chr15:82111769	1.19012e-05	(1.71380134863508e-05,8.68771167694682e-06)	0.42684	rs7175737	Intergenic	intergenic	No
chr15:82112627	4.33727e-05	(5.14026833104975e-05,3.74332093613372e-05)	0.451489	rs6495618	Intergenic	intergenic	No
chr15:83744559	5.0228e-06	(3.06125347315778e-06,4.71690672791958e-05)	0.053541	rs62010176	Intergenic	intergenic	Yes
chr15:83976054	9.57593e-06	(5.02280442682412e-06,3.68254910803056e-05)	0.0502555	rs79722445	Intergenic	intergenic	Yes
chr16:12399562	2.28915e-05	(2.86191663767532e-05,2.28914831479354e-05)	0.209273	rs7193318	SNX29	intron	No
chr16:23787524	6.8705e-12	(5.28308764513596e-07,3.31512595153072e-13)	0.0867419	.	Intergenic	intergenic	Yes
chr16:33966253	0	(4.8482107217751e-11,0)	0.0609929	.	JA660597	UPSTREAM_GENE	No
chr16:54316920	8.70964e-06	(8.70964250188067e-06,7.03388100986579e-06)	0.132709	rs62032859	IRX3	UPSTREAM_GENE	No
chr16:54321371	1.15831e-05	(1.15831306231051e-05,1.15831306231051e-05)	0.22619	rs34096439	IRX3	UPSTREAM_GENE	No
chr16:54322663	1.99166e-05	(1.99165622289943e-05,1.99165622289943e-05)	0.256378	rs60387073	Intergenic	intergenic	No
chr16:54323268	2.87697e-05	(2.87696758496381e-05,2.87696758496381e-05)	0.255102	rs1868689	Intergenic	intergenic	No
chr16:63063869	2.98045e-08	(1.59961483110482e-05,1.19329546244273e-09)	0.0565121	rs116693122	Intergenic	intergenic	Yes
chr16:80929668	7.01128e-06	(1.13903776168822e-05,4.70086972925721e-06)	0.176458	rs1974870	Intergenic	intergenic	Yes
chr16:80944824	3.03057e-05	(5.51806440205471e-05,1.52004412896645e-05)	0.219029	rs5818316	Intergenic	intergenic	Yes
chr16:80945538	1.52004e-05	(1.52004412896645e-05,1.52004412896645e-05)	0.221726	rs7205092	Intergenic	intergenic	Yes
chr16:80951062	6.60669e-06	(8.23570527508366e-06,5.50102843233091e-06)	0.220544	rs56411626	Intergenic	intergenic	Yes
chr17:8761744	7.92565e-06	(3.34411274165447e-05,4.54950467099202e-06)	0.242716	rs12953150	PIK3R6	intron	Yes
chr17:8762818	5.18481e-05	(5.18481049565089e-05,5.18481049565089e-05)	0.237883	rs10445298	PIK3R6	intron	Yes
chr17:8764919	6.6279e-06	(9.97538386759977e-06,4.68657662788807e-06)	0.284589	rs11652783	PIK3R6	intron	Yes
chr17:8765412	2.12583e-06	(2.9571589632571e-06,4.84603502881598e-07)	0.29236	rs8067644	PIK3R6	intron	Yes
chr17:8766920	3.85561e-05	(3.85561071563068e-05,3.85561071563068e-05)	0.235757	rs9894297	PIK3R6	intron	Yes
chr17:8767065	1.62831e-05	(4.01356075778736e-05,5.42558889748967e-06)	0.244863	rs9906686	PIK3R6	intron	Yes
chr17:8768567	2.29453e-06	(4.60844532690352e-06,1.12998539636422e-06)	0.289889	rs9907266	PIK3R6	intron	No
chr17:8769822	2.09222e-05	(2.62295935953283e-05,1.07026115643283e-05)	0.287905	rs12937654	PIK3R6	intron	Yes
chr17:8774188	1.23169e-05	(1.84357563173254e-05,8.74014672191947e-06)	0.275436	rs9911857	Intergenic	intergenic	No
chr17:8775066	3.60902e-05	(3.60902323675028e-05,3.60902323675028e-05)	0.239158	rs12939015	Intergenic	intergenic	Yes
chr17:8777845	1.91675e-05	(3.46404124875743e-05,1.1515088454761e-05)	0.280877	rs12946829	Intergenic	intergenic	No
chr17:8777859	1.45984e-05	(2.17832131557127e-05,1.03809938400978e-05)	0.286718	rs12946843	Intergenic	intergenic	No
chr17:8785087	1.02403e-05	(2.38710600803937e-05,5.40717617747433e-06)	0.241784	rs9903447	PIK3R5	intron	No
chr17:8785092	1.55525e-05	(2.94259840361022e-05,7.52536057091469e-06)	0.220896	rs9902600	PIK3R5	intron	No
chr17:21231029	1.03229e-12	(3.37161024055455e-06,2.16449080880921e-12)	0.0500702	rs76608167	Intergenic	intergenic	Yes
chr17:21247633	2.14127e-09	(6.00600101385851e-06,1.0514566994857e-10)	0.0663034	rs4985850	Intergenic	intergenic	No
chr17:21326043	3.02403e-11	(5.15049955041036e-06,5.06159558710806e-11)	0.0857345	rs16964401	Intergenic	intergenic	Yes
chr17:30290646	2.27638e-08	(8.82066311058693e-06,1.11044506923008e-11)	0.0564998	rs76026223	SUZ12	intron	Yes
chr17:43249246	4.39809e-05	(4.39808929530994e-05,4.39808929530994e-05)	0.0625	rs78420531	HEXIM2	DOWNSTREAM_GENE	No
chr18:34061889	2.09309e-05	(2.09308650012119e-05,2.09308650012119e-05)	0.0892857	rs17673868	FHOD3	intron	No
chr18:34062920	5.19404e-05	(4.12555328310749e-05,1.26750362612338e-05)	0.0928297	rs17673874	FHOD3	intron	No
chr18:34063911	4.25609e-05	(5.68205993289883e-05,3.38617191488755e-05)	0.095704	rs56312610	FHOD3	intron	Yes
chr18:34064318	5.68206e-05	(5.68205993289883e-05,4.53527491526273e-05)	0.0959166	rs34358227	FHOD3	intron	No
chr18:34064978	5.68206e-05	(5.68205993289883e-05,5.68205993289883e-05)	0.0958759	rs4327122	FHOD3	intron	No
chr18:34065941	5.68206e-05	(5.68205993289883e-05,5.68205993289883e-05)	0.0958759	rs949242	FHOD3	intron	No
chr18:74335739	2.10323e-05	(2.10322820521913e-05,2.10322820521913e-05)	0.171769	rs17649489	Intergenic	intergenic	No
chr18:74336144	2.01147e-05	(1.65474730060566e-05,2.55116384475507e-05)	0.171629	rs11659476	Intergenic	intergenic	No
chr19:638853	1.45463e-05	(2.37175723403205e-05,9.72232145302065e-06)	0.159932	rs3814892	FGF22	DOWNSTREAM_GENE	No
chr19:22135413	0	(0,0)	0.0580189	.	ZNF208	intron	Yes
chr19:24265269	1.90958e-14	(5.8497764410248e-09,2.22044604925031e-16)	0.0582273	rs112206591	ZNF254	intron	Yes
chr19:49111954	2.02751e-11	(1.2738860322159e-07,1.06581410364015e-14)	0.0903728	rs58115637	FAM83E	intron	Yes
chr19:51987928	2.24283e-10	(6.15938800629934e-07,8.90643114814793e-12)	0.105586	rs79303587	CEACAM18	DOWNSTREAM_GENE	No
chr19:54097281	7.01861e-12	(4.91497686772036e-07,2.62012633811537e-14)	0.0564292	rs113856517	Intergenic	intergenic	Yes
chr20:60319894	1.96285e-05	(1.41607547941014e-05,2.87072395943611e-05)	0.296509	rs13042972	CDH4	intron	No
chr22:44732422	3.56421e-05	(5.17739674730233e-05,3.56420984632955e-05)	0.0561463	rs113112852	Intergenic	intergenic	No
chr22:44735708	2.11129e-05	(2.11129136193922e-05,2.11129136193922e-05)	0.201318	rs12171009	Intergenic	intergenic	No
chr22:44740579	1.25091e-05	(1.25091201035321e-05,1.25091201035321e-05)	0.220663	rs11090722	Intergenic	intergenic	No
