# Supplementary material for: Using Incomplete Trios to Boost Confidence in Family Based Association Studies
Source: Front Genet. 2016 Mar 18;7:34. doi: 10.3389/fgene.2016.00034 (PMC4796035; doi:10.3389/fgene.2016.00034)
Supplement: Supplementary file 27 [file Table14.XLSX]

## Sheet: UterineRelated_ForCIFBATQvalue_
Marker	FBATPValue	(CIFBATPValue1,CIFBATPValue2)	MAF	SNP_ID	GENE	GENE_LOCATION	REPEAT
chr1:5184386	3.59135e-05	(0.000106659168337186,1.64885429083661e-05)	0.304691	rs10915355	Intergenic	intergenic	Yes
chr1:22486029	1.45167e-05	(7.41558718910795e-05,7.87130150947668e-06)	0.201113	rs56104760	Intergenic	intergenic	Yes
chr1:33452373	2.43448e-05	(0.000488013115821362,3.33189262846645e-07)	0.194019	rs112261698	BC036308	DOWNSTREAM_GENE	Yes
chr1:42524203	3.56516e-05	(0.031264258906726,1.64374092892494e-06)	0.058145	.	Intergenic	intergenic	Yes
chr1:58001022	3.84425e-05	(0.000115734424128267,1.44956005461161e-05)	0.434047	rs12729474	DAB1	intron	Yes
chr1:58010525	5.16222e-05	(6.11688082234885e-05,5.16222131841104e-05)	0.435559	rs6587772	DAB1	intron	Yes
chr1:58016263	5.16222e-05	(6.11688082234885e-05,5.16222131841104e-05)	0.435559	rs11207059	DAB1	intron	No
chr1:58021206	5.56526e-05	(0.000127825340273668,4.97702337562966e-05)	0.433319	rs6687355	DAB1	intron	No
chr1:58022073	5.71817e-05	(8.23233254498845e-06,0.000176189117191416)	0.471485	rs2805855	DAB1	intron	Yes
chr1:58036812	5.47505e-05	(3.98301904207532e-05,0.000145489413905686)	0.461834	rs2793639	DAB1	intron	Yes
chr1:58989833	3.41417e-07	(8.05450707968003e-05,1.21100462990853e-10)	0.0538355	rs4912342	DAB1,OMA1	intron	Yes
chr1:58989861	1.34266e-06	(0.000212250761638444,2.72200550988089e-09)	0.0664571	rs4912343	DAB1,OMA1	intron	Yes
chr1:76535434	3.671e-05	(0.000610098868142339,8.59524021068481e-07)	0.0881838	rs1146658	Intergenic	intergenic	No
chr1:112342944	2.78611e-05	(0.00451068687832623,1.64732995022732e-06)	0.0869361	rs12748889	KCND3	intron	Yes
chr1:145014738	8.68498e-06	(0.000647303148765932,4.2992261528596e-08)	0.102552	rs2006877	PDE4DIP,BX647792,NBPF9,NBPF14	intron	No
chr1:145030209	3.827e-07	(5.08684581124186e-08,0.000218007297788869)	0.0731652	rs2477089	PDE4DIP,NBPF9,NBPF14	intron	No
chr1:145037918	8.45861e-08	(9.53847837423805e-05,1.3894942973991e-09)	0.0641026	rs1088042	PDE4DIP,NBPF9,NBPF14	intron	Yes
chr1:169989834	1.05584e-06	(0.000993814127279835,5.98448002264718e-09)	0.051532	.	KIFAP3	intron	Yes
chr1:173001272	3.08783e-06	(0.0109595787191958,3.3922328435132e-06)	0.059009	.	Intergenic	intergenic	Yes
chr1:173001288	2.16896e-06	(0.00664664452698172,2.88242416379703e-07)	0.0510064	.	Intergenic	intergenic	Yes
chr1:190573866	2.966e-05	(0.105096871425359,0.000350374067147108)	0.142824	rs35363162	Intergenic	intergenic	No
chr1:198223286	5.40101e-05	(0.000192821315611491,4.58527269486808e-08)	0.151945	rs1475425	NEK7	intron	No
chr1:211224164	3.72461e-05	(2.76293734795541e-05,8.77188962105091e-05)	0.260981	rs12741900	KCNH1	intron	No
chr1:211326714	6.68717e-06	(8.36618862787297e-06,0.000273094727871515)	0.0920259	rs4951509	Intergenic	intergenic	Yes
chr1:211344778	1.23703e-05	(1.63717646604056e-05,0.000366842036431114)	0.0919244	rs12749443	Intergenic	intergenic	Yes
chr1:211354030	2.16515e-06	(7.41270896154056e-06,6.334248366624e-05)	0.0950342	rs4951731	Intergenic	intergenic	Yes
chr1:221837135	1.12895e-05	(0.00127340851686397,1.22741454777753e-07)	0.101492	rs35656372	Intergenic	intergenic	Yes
chr1:234916981	3.22158e-05	(0.000507051497781852,4.00118580867748e-06)	0.191269	rs10399872	Intergenic	intergenic	No
chr1:244649701	1.90604e-06	(0.00159118011516046,3.30458702846315e-07)	0.119403	rs57882997	C1orf101	intron	No
chr2:2523859	1.52738e-06	(0.00058745223505019,2.49073059954696e-08)	0.0627289	rs112819855	Intergenic	intergenic	No
chr2:2523870	3.38617e-05	(0.00419571846825217,7.66984156408412e-07)	0.0856492	rs75889657	Intergenic	intergenic	Yes
chr2:4820136	1.90128e-05	(0.00731511545131425,7.30755775002478e-07)	0.0979981	.	Intergenic	intergenic	No
chr2:23698244	1.47092e-06	(0.000301442879455438,2.17872957453125e-08)	0.111978	.	KLHL29	intron	No
chr2:33231734	4.02362e-05	(0.000146032920669059,1.91211269040537e-09)	0.0717973	rs60071336	LTBP1	intron	Yes
chr2:101096802	2.45545e-06	(0.000101745149765575,9.51920786640414e-08)	0.264885	rs7565675	NMS	intron	No
chr2:101096834	2.59474e-05	(0.00203769928448572,3.48620144108303e-06)	0.216425	rs13428749	NMS	intron	No
chr2:102966776	2.07694e-06	(0.000242836909317923,3.89657524024756e-08)	0.15748	rs7596970	IL1RL1,IL18R1	intron	No
chr2:136591178	5.82856e-06	(0.000252965405500571,8.65373044334206e-08)	0.135355	rs112742092	LCT	intron	Yes
chr2:151133199	3.53642e-05	(1.43789842759201e-05,6.99297268407229e-05)	0.105769	rs7564257	Intergenic	intergenic	Yes
chr2:212370359	4.19552e-05	(0.0937739380114722,7.45759798552736e-05)	0.0543071	rs62178821	ERBB4	intron	Yes
chr2:228075157	1.63093e-05	(0.00109285316951779,2.37118444879059e-08)	0.0670248	.	COL4A3	intron	Yes
chr2:232263973	4.90346e-05	(0.000156876450024601,3.73072430612797e-05)	0.204642	rs10445830	B3GNT7	UTR3	No
chr2:232268884	1.09549e-06	(6.23008156581673e-05,4.92785414696328e-08)	0.183356	rs13002735;rs55933958;rs72551695	Intergenic	intergenic	Yes
chr2:232273774	4.9171e-05	(0.00655180728749971,7.3885189681322e-05)	0.376233	rs35609395	Intergenic	intergenic	Yes
chr2:232290893	2.46889e-05	(0.0042875538536078,1.22898053045439e-05)	0.208979	rs16825937	Intergenic	intergenic	Yes
chr2:235218996	5.59873e-05	(0.00193838743452734,5.90756716760676e-05)	0.31087	rs28532437	Intergenic	intergenic	No
chr2:238266146	5.13685e-05	(8.62593393358146e-05,3.36111561096697e-05)	0.114845	rs2645777	COL6A3	intron	No
chr3:3343235	4.69125e-05	(4.69124582109792e-05,6.43557107993242e-05)	0.0850702	rs13091446	Intergenic	intergenic	No
chr3:4665228	3.49815e-05	(7.54481660782957e-05,8.72189178968696e-06)	0.0913955	rs7638474	ITPR1	intron	No
chr3:18520499	2.47913e-05	(6.23238368580026e-05,1.25616425672437e-05)	0.134968	rs6550977	Intergenic	intergenic	Yes
chr3:21785616	5.69941e-05	(0.00801031750281367,7.97236365368548e-07)	0.0963799	rs59398724	ZNF385D	intron	Yes
chr3:24918441	5.59873e-05	(9.07123981304103e-05,0.00490728128534124)	0.0632258	rs7629624	Intergenic	intergenic	No
chr3:58537345	4.16725e-05	(0.0512020390637642,5.3094566819345e-05)	0.0662818	rs28886311	Intergenic	intergenic	Yes
chr3:75511807	4.71691e-05	(0.0067385545624401,4.19771375859135e-06)	0.0729313	rs12486282	Intergenic	intergenic	No
chr3:97873998	7.74422e-06	(0.000336973884123459,6.99609303822513e-09)	0.0745532	rs77191582	Intergenic	intergenic	Yes
chr3:106193439	5.74471e-06	(0.000531610701500096,1.99293111724508e-06)	0.114707	rs2921267	Intergenic	intergenic	Yes
chr3:106193796	1.86497e-05	(0.000744773322247205,8.42453013127908e-07)	0.111013	.	Intergenic	intergenic	Yes
chr3:106193833	5.6242e-05	(0.00010677384666602,1.48769858669962e-05)	0.12516	rs2590222	Intergenic	intergenic	Yes
chr3:125284080	8.15765e-07	(0.000126641493516821,1.20484994647896e-07)	0.059099	rs13100866	OSBPL11	intron	No
chr3:140028754	4.05917e-05	(6.45754773394014e-05,2.75604282955477e-05)	0.160281	rs58258145	CLSTN2	intron	No
chr3:183289288	2.33617e-05	(0.00145040557351317,1.08271138277161e-07)	0.135211	rs113130469	Intergenic	intergenic	Yes
chr3:185512267	1.32264e-05	(0.0283453687971447,5.702364819693e-05)	0.18817	rs140609264	IGF2BP2	intron	Yes
chr3:186617939	5.5892e-05	(0.00923320164872776,1.22733133169906e-05)	0.0756972	rs35471209	Intergenic	intergenic	No
chr4:42335	1.55361e-05	(0.0111641347987768,4.25095759304384e-06)	0.0964136	.	Intergenic	intergenic	Yes
chr4:3600235	1.77375e-05	(0.00520188392594489,2.19656453470662e-07)	0.0577099	rs10602511	Intergenic	intergenic	Yes
chr4:9098117	4.45571e-05	(0.0020123672478265,2.72044669458182e-07)	0.0526685	rs76034330	Intergenic	intergenic	Yes
chr4:14999247	7.17048e-06	(0.00236249660848298,2.26482913312509e-07)	0.117369	rs2643086	LOC441009	intron	Yes
chr4:21477826	1.58387e-05	(0.00255970265750793,1.33959190296018e-06)	0.0883669	rs13136234	KCNIP4	intron	No
chr4:53555919	9.58401e-06	(0.00886338053146751,2.20836598030516e-06)	0.0651163	rs73248679	Intergenic	intergenic	Yes
chr4:98067986	1.68799e-05	(2.04038722326771e-05,0.000131963931797152)	0.0742321	rs61560162	Intergenic	intergenic	No
chr4:98131600	3.671e-05	(3.67099714801977e-05,6.91471916531849e-05)	0.0858177	rs79514324	Intergenic	intergenic	No
chr4:104890498	1.25969e-05	(0.000346791211576436,3.60665141854177e-05)	0.329253	rs4698910	Intergenic	intergenic	Yes
chr4:104896942	3.91662e-05	(8.97084770077328e-05,2.22434937005023e-05)	0.377081	rs61156098	Intergenic	intergenic	Yes
chr4:118720322	3.97165e-06	(0.0550317286079709,5.81523661846717e-06)	0.0525328	rs17867566	Intergenic	intergenic	Yes
chr4:119824969	3.81093e-05	(0.000118879128153448,1.86169571634309e-05)	0.183739	rs4833596	SYNPO2	intron	Yes
chr4:119880664	4.62987e-05	(6.00936220465087e-05,4.62987367857437e-05)	0.133617	rs11098465	SYNPO2	intron	No
chr4:158882644	3.38127e-05	(0.0115570842062709,4.2139945710673e-07)	0.0505566	rs2594761	Intergenic	intergenic	No
chr4:180024272	4.25541e-05	(0.00886155670254873,1.24157875400766e-05)	0.182171	rs146198263	Intergenic	intergenic	No
chr4:190472701	5.92162e-08	(0.000175016315072218,4.44147074674106e-09)	0.097578	rs10440515	Intergenic	intergenic	No
chr5:257174	3.13877e-05	(0.00483513137999547,5.96275938558044e-06)	0.135549	rs112343653	SDHA	DOWNSTREAM_GENE	Yes
chr5:837447	2.09072e-07	(0.0277215848719921,2.91668129692724e-06)	0.0796148	rs201195310;rs4081848	ZDHHC11	intron	No
chr5:25914198	4.2778e-05	(0.00177830060681483,3.21731032804085e-05)	0.288401	rs1318857	Intergenic	intergenic	Yes
chr5:39865023	1.99166e-05	(0.00873859990925641,0.000357725872876413)	0.290058	rs536357	Intergenic	intergenic	Yes
chr5:40023248	5.54004e-05	(4.02162223800406e-05,9.629865596672e-05)	0.268101	rs6884344	Intergenic	intergenic	Yes
chr5:40036838	4.61323e-05	(0.00152611981024808,0.000217643727292938)	0.232112	rs2967216	Intergenic	intergenic	No
chr5:40040287	5.00196e-05	(3.27627446095047e-05,0.000127743011131498)	0.276877	rs7447025	Intergenic	intergenic	No
chr5:40049984	5.47264e-05	(4.0185755680433e-05,0.000122805379594304)	0.225373	rs17818723	Intergenic	intergenic	No
chr5:58278046	3.52033e-05	(5.71382577918556e-06,0.0221905709930688)	0.0913574	rs4629551	PDE4D	intron	Yes
chr5:65169979	3.65706e-05	(0.000149998055275935,8.2809374646331e-07)	0.164456	rs7731246	Intergenic	intergenic	Yes
chr5:125920198	2.7014e-06	(0.000788622885927515,2.92015998049067e-08)	0.058371	.	ALDH7A1	intron	Yes
chr5:125967928	1.34796e-06	(0.000221708349516847,2.40566038200996e-08)	0.0718404	.	C5orf48	intron	No
chr5:158710998	5.56958e-05	(0.000153335968648749,1.88021880469513e-05)	0.138116	rs35046837	UBLCP1	intron	No
chr5:158751249	5.56905e-05	(0.000681048666648865,2.3117288308061e-05)	0.134325	rs2569254	IL12B	intron	No
chr5:162429430	5.92525e-06	(1.64146431700374e-05,0.000443169309979563)	0.0787554	rs61142250	Intergenic	intergenic	No
chr5:162440373	1.46671e-05	(1.37833827220657e-05,0.000132029786484411)	0.0784946	rs6884615	Intergenic	intergenic	No
chr5:162443528	3.45813e-05	(4.07995476898737e-05,0.000155866279856198)	0.0948827	rs9313950	Intergenic	intergenic	Yes
chr5:162448058	1.64788e-05	(7.64838907696408e-06,9.19159280259318e-05)	0.074509	rs73323396	Intergenic	intergenic	Yes
chr5:162450561	2.33603e-05	(1.22142918153045e-05,0.000337298496048133)	0.0861552	rs17061170	Intergenic	intergenic	No
chr5:178080783	9.24481e-06	(0.00274866573090904,0.15732417995981)	0.443958	rs4976800	Intergenic	intergenic	Yes
chr6:5708306	4.89023e-05	(7.64884041593028e-06,0.000111377596054396)	0.0701754	rs6597159	FARS2	intron	Yes
chr6:14795972	1.3918e-05	(0.0123321142253974,6.05312942880687e-07)	0.0655814	rs233501	Intergenic	intergenic	No
chr6:21651528	2.05779e-05	(5.45203203006217e-06,0.000116784866939001)	0.322581	rs1740826	Intergenic	intergenic	No
chr6:31271490	6.73856e-06	(0.00395789610582353,4.20802392264719e-07)	0.0719306	rs9264861	HLA-B	intron	Yes
chr6:31466388	2.25286e-05	(0.000118813284322394,4.61981453092619e-09)	0.0836066	rs41293867	MICB	intron	Yes
chr6:32692273	2.84177e-05	(0.00315076158449523,2.35594586972532e-06)	0.0967221	rs9275903	Intergenic	intergenic	Yes
chr6:57343733	3.13877e-05	(0.00182050471808881,3.65361571885714e-07)	0.103633	rs6936454	PRIM2	intron	Yes
chr6:57403105	1.23907e-05	(0.000435012658821954,5.73991927321771e-08)	0.0905583	rs12204746	PRIM2	intron	No
chr6:57420208	8.88715e-06	(0.00036448726548155,8.99026757483767e-08)	0.093387	rs12213766	PRIM2	intron	Yes
chr6:57456192	1.77375e-05	(0.00013170077891389,3.09500558515197e-09)	0.0764019	rs138758964	PRIM2	intron	Yes
chr6:57461055	1.4574e-06	(0.000439239332689079,2.69484889958704e-08)	0.0832165	rs202111382	PRIM2	intron	Yes
chr6:57476057	1.40579e-06	(0.000101540894184016,1.5533601072093e-09)	0.0600457	rs112227958	PRIM2	intron	No
chr6:57499715	3.73798e-05	(0.00254908039717039,4.85115785098245e-07)	0.0644495	rs3887408	PRIM2	intron	Yes
chr6:57525855	9.5504e-06	(0.000555041626968844,1.73240058520818e-07)	0.0949454	rs111778932	Intergenic	intergenic	Yes
chr6:57533006	4.07093e-06	(0.000126175677586104,2.73396194572229e-10)	0.0828306	rs12190652	Intergenic	intergenic	Yes
chr6:57717415	1.92682e-06	(8.86943298736842e-05,1.88681126278567e-08)	0.106716	rs115754028	Intergenic	intergenic	No
chr6:57722166	3.06692e-05	(0.000161354808230429,1.71642584811948e-07)	0.120674	rs114067700	Intergenic	intergenic	Yes
chr6:57823493	2.966e-05	(0.00638774772050987,2.22302255026285e-05)	0.118637	rs55691254	Intergenic	intergenic	Yes
chr6:57846667	5.11484e-05	(0.00104690703838162,1.81122990245974e-05)	0.12816	rs115031421	Intergenic	intergenic	Yes
chr6:57864968	9.5504e-06	(0.000365011507254653,2.46389735192309e-06)	0.127009	rs2996216	Intergenic	intergenic	Yes
chr6:57873436	4.02482e-05	(0.000242868965007581,3.7011079978555e-08)	0.112414	rs114601962	Intergenic	intergenic	Yes
chr6:57896110	3.13877e-05	(0.000233383768506901,1.36024877583907e-07)	0.109461	rs116076941	Intergenic	intergenic	Yes
chr6:57930687	5.68206e-05	(3.24313429445056e-08,9.10135738434459e-05)	0.127891	rs28394455	Intergenic	intergenic	No
chr6:58740378	1.59049e-05	(0.00214154070614159,2.16711636200628e-05)	0.13573	rs12206680	Intergenic	intergenic	Yes
chr6:61925954	6.25381e-06	(0.000180638191679572,9.36833075559917e-08)	0.112613	rs141313485	Intergenic	intergenic	Yes
chr6:61925966	1.006e-05	(0.000966848284767563,1.39134760979154e-06)	0.13807	rs11962297	Intergenic	intergenic	Yes
chr6:62063307	3.34545e-06	(0.000133192031408935,4.7114173007401e-08)	0.105312	rs56361341	Intergenic	intergenic	Yes
chr6:62206378	1.64263e-05	(0.043741001644575,3.5911703666125e-05)	0.136913	.	Intergenic	intergenic	Yes
chr6:65307912	6.1761e-06	(0.00114299792515937,8.35079394745364e-07)	0.112795	rs1162389	EYS	intron	Yes
chr6:74294858	4.10979e-05	(0.00492954841317261,1.54479752323411e-07)	0.0670703	.	Intergenic	intergenic	Yes
chr6:93096841	1.25878e-06	(0.00015539770566142,1.49573775587442e-09)	0.0662313	rs72922623	Intergenic	intergenic	No
chr6:96708621	1.82153e-05	(0.00219421503783113,1.75277482972191e-07)	0.0928671	rs6931229	Intergenic	intergenic	Yes
chr7:157003	1.28607e-05	(0.000261524388950996,1.58233435487709e-06)	0.261659	rs5881880	Intergenic	intergenic	Yes
chr7:5963439	3.08783e-06	(0.00350759080519447,5.90741966455255e-09)	0.0530019	rs2072192	CCZ1	intron	No
chr7:66441589	3.64851e-06	(6.24327586000728e-05,3.33946426067655e-10)	0.0519113	rs73379783	Intergenic	intergenic	No
chr7:72254050	1.84235e-06	(0.00518007120485953,1.90795979460034e-07)	0.0529879	rs35820264	TYW1B	intron	Yes
chr7:72823712	5.31213e-05	(0.00114767341985478,2.72371902809709e-08)	0.0606557	rs42127	Intergenic	intergenic	No
chr7:76763075	1.20905e-05	(0.00497739121997931,1.63289269572431e-06)	0.111444	rs115742108;rs3114331	CCDC146	intron	Yes
chr7:115927765	5.27156e-06	(0.00172387546903829,8.77857846415253e-08)	0.152856	rs73222346	EF070117,EF070122,EF070119,CAV2,AK097428	DOWNSTREAM_GENE	Yes
chr7:124913066	4.79414e-05	(0.000546508410459667,1.14582818520059e-05)	0.29833	rs10229577	Intergenic	intergenic	Yes
chr7:124915013	3.0806e-06	(0.00187965325391293,2.65992208081656e-06)	0.272455	rs62477090	Intergenic	intergenic	Yes
chr7:124915080	5.11021e-05	(0.00189010109981025,1.5983683176124e-05)	0.209147	rs117840344	Intergenic	intergenic	Yes
chr7:128110896	9.57593e-06	(0.00363149747236302,1.7371406912936e-07)	0.0903196	rs74303238	Intergenic	intergenic	No
chr7:128122625	4.82213e-06	(0.00210905786616244,4.73608408046999e-08)	0.0843346	rs61556684	METTL2B	intron	Yes
chr7:128162581	1.81004e-06	(0.00188844475115135,8.0732515939097e-07)	0.102165	rs79578739	Intergenic	intergenic	Yes
chr7:133012219	3.33577e-05	(0.202683746085569,0.00304047236593319)	0.280303	rs2718171	EXOC4	intron	Yes
chr7:149515775	1.02532e-05	(0.00709854805820043,2.35674276738429e-06)	0.161387	rs1557955	SSPO	CDS	No
chr7:149515796	1.49824e-05	(0.000684898208243467,6.17117609458262e-07)	0.157468	rs1557956	SSPO	CDS	No
chr7:154467825	1.23162e-05	(0.00238741078934424,4.03894920175674e-06)	0.0654602	.	DPP6	intron	No
chr8:1147257	5.06447e-05	(0.0354675977576862,9.54890850053403e-05)	0.163126	rs62486889	Intergenic	intergenic	Yes
chr8:2228096	3.05321e-05	(0.000613986819947065,8.94185325561736e-07)	0.113846	rs1840928	Intergenic	intergenic	No
chr8:5178999	5.05626e-05	(0.00141647257098998,2.72953084801131e-07)	0.0960749	rs73508983	Intergenic	intergenic	Yes
chr8:9267921	5.69941e-05	(0.0145160936362079,4.59701420485459e-06)	0.076959	rs7837557	Intergenic	intergenic	No
chr8:12476422	1.26549e-05	(0.000314818452389787,2.09529948946852e-09)	0.0503042	rs62497361	LOC649305	intron	Yes
chr8:12724280	3.9376e-05	(0.000134670152088345,2.46321366215163e-06)	0.148672	rs60069845	Intergenic	intergenic	Yes
chr8:18333234	2.20905e-05	(0.00507242805734709,2.74312386361331e-07)	0.0613122	rs17517144	Intergenic	intergenic	No
chr8:61027398	3.68255e-05	(0.00118945431342943,3.08744142429873e-06)	0.0616622	rs72663262	Intergenic	intergenic	No
chr8:62145336	4.23435e-05	(0.000200890286402577,2.68997569314866e-05)	0.201627	rs10088723	Intergenic	intergenic	No
chr8:73095179	1.51161e-07	(8.41617556355256e-05,9.49703427011173e-10)	0.0600375	rs74356015	Intergenic	intergenic	Yes
chr8:78471831	2.78611e-05	(0.0211853358621492,1.76612867894832e-05)	0.0872437	rs34089027	Intergenic	intergenic	Yes
chr8:84423708	4.27134e-05	(5.84796386549069e-05,3.34655248315219e-05)	0.0808167	rs13277167	Intergenic	intergenic	Yes
chr8:91765220	3.69056e-05	(6.0235307422829e-05,1.16190883796552e-05)	0.0536096	rs7815900	TMEM64	intron	Yes
chr8:94072328	1.77375e-05	(0.0404666933025424,6.36582584445655e-06)	0.0839535	.	Intergenic	intergenic	Yes
chr8:101905366	2.97507e-05	(0.00503074388437463,7.03791126732689e-06)	0.2477	rs7459763;rs77740063	Intergenic	intergenic	Yes
chr8:130651917	4.79762e-05	(1.34300489553763e-05,0.000258249571060576)	0.161815	rs58811566	Intergenic	intergenic	Yes
chr9:4183976	2.67948e-05	(0.000157604632206931,4.21494330993255e-07)	0.121979	rs1885236	GLIS3	intron	No
chr9:4714297	2.79669e-06	(0.00553118801953834,1.92804625798182e-06)	0.077343	rs611315	AK3	intron	No
chr9:5395137	2.8255e-05	(0.00151903032099132,6.92098468979552e-06)	0.24355	rs10815204	C9orf46	intron	No
chr9:14761175	3.5084e-05	(7.17435001367228e-05,1.63093478591225e-05)	0.159062	rs11790664	FREM1	intron	No
chr9:38556064	3.90408e-05	(0.000894945250356161,5.11243371192904e-07)	0.18633	rs2799175	ANKRD18A	intron	Yes
chr9:66841724	4.30278e-06	(0.000275584265425399,5.03342478808122e-09)	0.0514259	rs113626300	Intergenic	intergenic	Yes
chr9:93699533	7.64839e-06	(0.00624363910710191,3.0949426137461e-06)	0.0739421	rs35538073	Intergenic	intergenic	No
chr9:105013544	4.02507e-05	(0.00320654619194771,1.18235151043145e-05)	0.165855	rs10989915	Intergenic	intergenic	No
chr9:106244066	4.88458e-05	(0.0610905981970888,3.32518573997742e-05)	0.0830325	rs10820425	Intergenic	intergenic	Yes
chr9:122645819	3.95702e-05	(0.00372942101669227,1.31331740726992e-06)	0.108746	rs10984750	Intergenic	intergenic	Yes
chr9:125294593	1.94605e-05	(0.0117162866340701,1.62188531516172e-06)	0.0648712	rs7466083	Intergenic	intergenic	Yes
chr9:132628464	4.5152e-05	(3.69362262997441e-08,0.00579545708945672)	0.0617198	rs3892296	USP20	intron	No
chr10:17530850	1.24983e-05	(1.76031241543306e-05,0.000155658986682683)	0.139897	rs2479895	Intergenic	intergenic	No
chr10:30957931	2.72588e-05	(0.00958186949301587,2.39207017882492e-06)	0.0555307	rs61844312	Intergenic	intergenic	Yes
chr10:37372273	4.69641e-05	(0.000109466995194873,9.65386064044615e-06)	0.0504292	rs77492519	Intergenic	intergenic	Yes
chr10:45842309	1.80724e-05	(0.00497609618192918,2.9661351428345e-06)	0.0529699	rs117237454	Intergenic	intergenic	Yes
chr10:45844959	5.0983e-06	(0.000245053234665393,4.68406371467722e-08)	0.0537804	rs113006359	Intergenic	intergenic	Yes
chr10:47060834	1.00013e-07	(6.49362588129865e-05,1.04633126607467e-08)	0.136237	rs138101355	ANXA8	intron	Yes
chr10:54910654	5.37017e-05	(0.000646197944041971,6.66317327979726e-08)	0.157103	rs4935393	Intergenic	intergenic	Yes
chr10:56695884	2.78067e-05	(0.0133309075459858,6.12507956132546e-07)	0.113551	rs1598178	PCDH15	intron	Yes
chr10:57529554	2.06601e-05	(0.000245627061326692,5.32189785062975e-06)	0.165656	rs10825612	Intergenic	intergenic	No
chr10:65963424	4.10901e-05	(6.0235307422829e-05,3.0973197723938e-05)	0.0542322	rs12776073	Intergenic	intergenic	Yes
chr10:70461741	1.4877e-05	(0.000102222936058549,1.130665438831e-06)	0.119862	.	Intergenic	intergenic	Yes
chr10:98635156	1.49023e-05	(0.00116147809837686,4.55001935462107e-07)	0.0831839	rs28439735	LCOR,C10orf12	intron	No
chr10:99564782	4.79414e-05	(0.000148509232423155,3.43180299569035e-05)	0.255551	rs4917788	Intergenic	intergenic	Yes
chr10:99575148	3.67929e-05	(0.000113872463701536,2.58717340289039e-05)	0.258209	rs11189390	Intergenic	intergenic	No
chr10:106633677	2.13557e-05	(1.34937332703089e-05,5.95377358756366e-05)	0.120366	rs2035750	SORCS3	intron	No
chr10:106675063	4.45571e-05	(4.45570906040249e-05,5.88599417161717e-05)	0.118248	.	SORCS3	intron	No
chr10:106708892	5.01189e-05	(5.01188600583458e-05,6.334248366624e-05)	0.163122	rs17118031	SORCS3	intron	No
chr10:106711982	5.2335e-05	(5.23349686987196e-05,6.60628929975982e-05)	0.16376	rs4918143	SORCS3	intron	Yes
chr10:120444784	5.60611e-07	(0.000234020962133652,6.42274788908992e-09)	0.0523203	.	C10orf46	UTR3	No
chr10:125372220	2.54467e-05	(0.00071364713784039,2.50827574490575e-05)	0.236979	.	Intergenic	intergenic	No
chr10:125664415	5.0228e-06	(0.00125624421152581,2.94124795630069e-08)	0.0542778	rs79334702	CPXM2	intron	No
chr10:127328501	3.48404e-05	(3.13747079632165e-05,9.83386400374986e-05)	0.251599	rs9422905	C10orf122	intron	No
chr10:129194434	9.27561e-06	(0.000351006686692967,5.76391840922952e-08)	0.131025	rs72842982	DOCK1	intron	No
chr10:133651968	7.47042e-08	(0.000504723577885224,5.73695662753337e-07)	0.259686	rs35817680	Intergenic	intergenic	Yes
chr10:133654000	7.86995e-06	(0.000139780866849737,6.55135985594413e-06)	0.313662	rs12569851	Intergenic	intergenic	No
chr10:133654988	2.70976e-05	(8.76994237559714e-05,1.62217323294023e-05)	0.31464	rs11814183	Intergenic	intergenic	No
chr10:133655020	3.92266e-05	(0.000636658886960628,1.21118307103707e-05)	0.309965	rs11814195	Intergenic	intergenic	No
chr11:7156608	9.49167e-07	(0.000112361687453655,8.82729067619437e-09)	0.105863	.	Intergenic	intergenic	No
chr11:45076284	4.19591e-05	(0.0380485981891248,2.68248934880422e-05)	0.090847	rs113463477	Intergenic	intergenic	Yes
chr11:66019895	3.23093e-08	(9.40938654994117e-05,8.70443050970948e-10)	0.0689577	rs111348901	Intergenic	intergenic	Yes
chr11:67658126	2.13143e-05	(0.00452161798766593,1.38558215656559e-06)	0.152184	rs403205	AK091996	UTR	Yes
chr11:68221104	4.86501e-05	(0.000826072512078557,2.16309337330856e-07)	0.115942	rs2375639	Intergenic	intergenic	Yes
chr11:125303663	4.6918e-05	(6.64587326577593e-05,3.46447472099332e-05)	0.337165	rs2845845	PKNOX2	DOWNSTREAM_GENE	No
chr12:2939064	6.67205e-07	(0.000255146228648195,8.61346149960696e-09)	0.0569068	rs55893327	NRIP2,ITFG2	intron	Yes
chr12:4074860	4.76904e-05	(0.00250626109521868,9.55604549979228e-06)	0.0996433	rs11829142	Intergenic	intergenic	No
chr12:4799066	5.34854e-05	(0.0122150636846872,1.27886130019128e-06)	0.0614447	rs118070173	Intergenic	intergenic	Yes
chr12:8482550	8.15097e-07	(0.0103868100384847,1.93202405678328e-05)	0.221751	rs9668765	Intergenic	intergenic	Yes
chr12:50569380	1.30118e-05	(0.0119935639817075,3.01342062380971e-05)	0.31637	.	LIMA1	UPSTREAM_GENE	No
chr12:80162809	3.29249e-05	(0.00103113605324845,4.02449081393641e-07)	0.130274	rs111927521	Intergenic	intergenic	Yes
chr12:80162812	5.66828e-05	(0.00101291984449903,4.04579613810796e-07)	0.12394	rs112233135	Intergenic	intergenic	Yes
chr12:102030828	4.95062e-05	(0.00249554039570143,1.03438073284501e-06)	0.177994	.	MYBPC1	intron	No
chr12:105263298	2.08091e-05	(0.0332823378012326,2.15936724079491e-06)	0.0898273	rs12296528	SLC41A2	intron	Yes
chr12:108757543	3.39601e-05	(0.00630326539732673,6.60672170949006e-06)	0.183129	rs199990853	Intergenic	intergenic	Yes
chr12:117086870	3.2369e-05	(0.0025273466528255,8.42897861286218e-07)	0.0556058	rs58592374	Intergenic	intergenic	Yes
chr12:131965224	3.56845e-05	(0.0117983592685189,1.8803904509701e-05)	0.174155	rs11061554	Intergenic	intergenic	Yes
chr13:39276796	5.172e-05	(0.00128507082206952,2.58516171847134e-06)	0.105662	rs5009558	FREM2	intron	No
chr13:44920602	2.70815e-05	(0.000426502830314757,1.96271917498603e-05)	0.394714	rs9533827	Intergenic	intergenic	No
chr13:44932514	5.44672e-05	(2.98530203657332e-05,6.62510743629774e-05)	0.393617	rs9533832	Intergenic	intergenic	Yes
chr13:44932798	3.37515e-05	(1.6328280226352e-05,0.000163579523097424)	0.385408	rs9533833	Intergenic	intergenic	No
chr13:62968387	1.46868e-05	(0.0186224691219687,2.29871762957856e-07)	0.05063	rs12871694	Intergenic	intergenic	Yes
chr13:81041934	3.39672e-05	(0.000103338490698546,1.16341971612144e-08)	0.102529	rs9318689	Intergenic	intergenic	Yes
chr13:81048924	2.66915e-05	(0.00355689885811294,4.5195931130948e-07)	0.0664781	rs56056956	Intergenic	intergenic	No
chr13:98441761	1.41237e-05	(0.00360438053090184,1.16368834124359e-07)	0.0715618	rs74932311	Intergenic	intergenic	Yes
chr14:23560857	4.6548e-05	(0.000300381762746937,0.0165518116150152)	0.278559	rs7155006	ACIN1	intron	Yes
chr14:26996294	4.53898e-06	(0.000795325390368307,6.0591598405324e-09)	0.0566987	.	NOVA1	intron	Yes
chr14:69134159	1.64788e-05	(0.00119972729433204,1.78579628262732e-06)	0.0509761	.	RAD51B	intron	Yes
chr14:71280355	3.48287e-07	(9.5107576323139e-05,9.74856773083843e-09)	0.113082	.	Intergenic	intergenic	Yes
chr14:90389603	5.30031e-05	(0.00382345995905053,3.63533966507568e-05)	0.240618	rs28397963	EFCAB11	intron	No
chr14:106877031	1.10874e-05	(0.00208280997802124,1.84893622634519e-08)	0.0532901	.	abParts	intron	Yes
chr15:20549486	4.19591e-05	(6.92741152668042e-05,7.31696769840084e-09)	0.0569419	rs8025812	Intergenic	intergenic	No
chr15:20555536	4.02482e-05	(0.00450007522920526,7.33168131317186e-07)	0.0817639	rs28406075	Intergenic	intergenic	No
chr15:20596038	2.66915e-05	(0.00108111628114793,1.15051173033009e-08)	0.0520095	rs4526995	HERC2P3	intron	Yes
chr15:28175744	2.06601e-05	(0.00202387353910449,1.83949580989662e-06)	0.214951	rs72712631	OCA2	intron	Yes
chr15:29443363	4.9598e-05	(0.00397037315974647,8.05991962504748e-07)	0.0674931	rs7171463	FAM189A1	intron	No
chr15:29443392	1.86218e-05	(0.00746491616531686,5.91559818463594e-07)	0.0581614	rs7167438	FAM189A1	intron	No
chr15:29443416	3.40813e-09	(0.000273002443786474,1.53969468286164e-08)	0.0634847	rs7171494	FAM189A1	intron	No
chr15:31060524	5.02962e-07	(0.000771761248126612,4.35225540051931e-08)	0.0707569	rs1071930;rs4423387	LOC100288637	UTR	Yes
chr15:33560619	5.5892e-05	(2.70023678958786e-05,0.000380534000351096)	0.0630861	rs145052745	Intergenic	intergenic	Yes
chr15:75247156	4.3537e-05	(1.95923597010594e-05,0.000134945192696856)	0.391509	rs34063670	RPP25	UPSTREAM_GENE	No
chr15:75253414	4.3537e-05	(2.05341447632179e-05,7.58337971888956e-05)	0.385239	rs35556055	Intergenic	intergenic	No
chr15:75254568	3.55565e-05	(2.96835307478371e-05,0.000100138395600968)	0.385239	rs35699110	Intergenic	intergenic	Yes
chr15:75266049	3.55928e-05	(3.56263563594528e-05,0.00118779726793461)	0.387494	rs11636892	Intergenic	intergenic	Yes
chr15:76551842	2.7265e-06	(0.00104069298321252,1.10386078944202e-07)	0.0629306	rs113574660	TYRO3P,ETFA	UTR	No
chr15:76551858	5.73303e-07	(0.00179881181038999,7.77517050742915e-09)	0.0512523	rs76419238	TYRO3P,ETFA	UTR	No
chr15:76551906	2.79669e-06	(0.00523558342006347,9.87946013886187e-08)	0.0544345	rs78789729	TYRO3P,ETFA	UTR	No
chr15:76551921	4.95758e-07	(0.00198772219660603,1.30378041696133e-08)	0.0503042	rs74777457	TYRO3P,ETFA	UTR	No
chr15:76552085	4.87109e-05	(0.00340830362374445,2.66471924748046e-07)	0.076162	rs112949872	TYRO3P,ETFA	UTR	No
chr15:84945185	2.41905e-05	(0.188982651160834,0.000318773461130517)	0.185667	rs3860265	DQ586822	UTR	No
chr15:92040342	4.1587e-05	(3.55134207215002e-05,0.000189976937590375)	0.13615	rs73520113	Intergenic	intergenic	Yes
chr15:92675217	6.80621e-06	(0.00428193546370559,1.47897879032577e-06)	0.286254	rs8039722	SLCO3A1	intron	Yes
chr16:7089166	1.26549e-05	(0.126810520576099,4.61134713127809e-05)	0.0730787	rs79070703	RBFOX1	intron	No
chr16:25365556	3.61311e-05	(0.00965638353553966,1.08294362455297e-06)	0.0622407	.	Intergenic	intergenic	Yes
chr16:32011090	8.15765e-07	(0.000605666123330018,1.21241536810146e-08)	0.0862471	rs4889580	Intergenic	intergenic	Yes
chr16:54327593	5.40101e-05	(7.03092548191009e-05,5.40101464570064e-05)	0.111017	rs1868688	Intergenic	intergenic	No
chr16:58319225	4.88049e-05	(0.0165496485989292,7.11118817164902e-08)	0.0602837	rs1820238	PRSS54	intron	No
chr16:71534348	5.66828e-05	(0.00460147816443213,1.65016602668988e-05)	0.156929	rs7188299	Intergenic	intergenic	No
chr16:77124905	3.38094e-05	(4.2505680078353e-05,0.000824382452157879)	0.229284	rs76055145	Intergenic	intergenic	Yes
chr16:80986693	5.69941e-05	(0.00200649740118486,4.18442113137019e-06)	0.125	rs34468698	Intergenic	intergenic	Yes
chr16:80990089	1.50401e-06	(0.00170132082127794,9.32862487257324e-08)	0.126198	rs35237667	Intergenic	intergenic	Yes
chr16:80990157	3.0462e-06	(0.00105612235101504,2.56282550736842e-09)	0.109419	rs112515119	Intergenic	intergenic	Yes
chr16:80997550	3.21194e-05	(0.000348616443692773,2.39467173357433e-06)	0.169305	rs12928910	Intergenic	intergenic	Yes
chr17:7584515	5.19404e-05	(0.00366655816334593,4.86883874195598e-06)	0.119883	rs35175270	TP53	intron	Yes
chr17:8759499	4.5877e-05	(6.37257050968287e-05,1.08718019937726e-05)	0.286264	rs71371874	PIK3R6	intron	Yes
chr17:8760814	4.77028e-05	(0.000180123154547518,1.89194012705229e-05)	0.236932	rs12943490	PIK3R6	intron	No
chr17:8770138	4.14109e-05	(6.02875586985796e-05,2.99599395818806e-05)	0.273095	rs12602123	PIK3R6	intron	No
chr17:8792003	5.2283e-05	(0.000164886509332662,8.74014672191947e-06)	0.26	rs9915880	PIK3R5	CDS	No
chr17:21308131	1.81192e-06	(0.000290887218482139,1.29204491550183e-09)	0.0544693	rs77575633	KCNJ12	intron	No
chr17:29065745	1.76261e-06	(0.0051834307735461,1.2579337544949e-06)	0.108286	rs41399647;rs9898848	SUZ12P	intron	No
chr17:43657440	1.70901e-06	(0.000128292154071286,5.20893894684349e-08)	0.0697202	rs2668674	Intergenic	intergenic	No
chr17:44354908	1.32068e-07	(8.79213999991357e-05,1.12152886977412e-09)	0.0625282	rs2950690	Intergenic	intergenic	No
chr17:44359711	1.60615e-07	(0.000338245356346967,2.41380648802192e-09)	0.0504437	.	Intergenic	intergenic	Yes
chr17:55211646	4.9598e-05	(0.0136117377598717,2.18151590569704e-07)	0.0515488	.	Intergenic	intergenic	Yes
chr17:65623187	7.11231e-06	(0.00505267925453068,2.19163729164862e-07)	0.0635945	.	PITPNC1	intron	Yes
chr18:10280374	4.3263e-05	(3.48139111494561e-05,7.4023204601481e-05)	0.1192	rs16974039	Intergenic	intergenic	No
chr18:34062980	4.86501e-05	(8.70575462288414e-05,2.41359367336713e-05)	0.0923797	rs75743013	FHOD3	intron	No
chr18:43220846	2.20905e-05	(8.31621803421001e-07,0.00507084109735567)	0.0510436	rs7238308	SLC14A2	intron	No
chr18:43220875	2.20905e-05	(3.37405785755251e-07,0.00244460780112599)	0.0511312	rs7237461	SLC14A2	intron	Yes
chr18:65002258	5.31213e-05	(0.000610979662609257,0.00775935538658823)	0.122834	rs12964536	Intergenic	intergenic	Yes
chr18:68104917	3.688e-05	(0.00386566279682832,2.41155672795479e-05)	0.15536	rs67450228	Intergenic	intergenic	Yes
chr19:936319	2.71194e-05	(0.03798450996924,1.05360959268275e-06)	0.0528362	rs117766092	ARID3A	intron	Yes
chr19:1247095	2.47301e-05	(0.0798506572342448,1.31220884180827e-05)	0.0637947	.	MIDN	DOWNSTREAM_GENE	Yes
chr19:4480995	6.74043e-08	(0.0181398612724741,4.16725193679301e-05)	0.388785	rs4319873	HDGFRP2	intron	Yes
chr19:22534626	4.17481e-05	(0.0278618167873166,1.98270117588439e-05)	0.0887588	rs34357426	Intergenic	intergenic	Yes
chr19:24587554	5.33094e-05	(0.00649876984023567,1.37590281168443e-06)	0.0751366	rs200371217	Intergenic	intergenic	Yes
chr19:27853288	3.14204e-05	(0.000339387516255618,1.109187852677e-09)	0.0506804	rs11672438	Intergenic	intergenic	Yes
chr19:27878474	2.07054e-05	(0.00675474391306485,9.55449052320034e-07)	0.0689578	rs35219095	Intergenic	intergenic	Yes
chr19:45383115	4.5932e-05	(0.0101317258850282,8.1524572981273e-07)	0.0781979	rs34224078	PVRL2	intron	No
chr19:53344051	2.08091e-05	(0.0287047310507416,8.78045165575436e-06)	0.0774942	rs112227284;rs75548544	ZNF468	CDS	No
chr19:55364636	1.87225e-07	(0.000613428167827834,3.25751803309515e-09)	0.0779709	.	KIR3DL1,KIR2DS4,KIR3DL2	intron	Yes
chr19:55365087	1.04954e-06	(0.000646646350936697,1.87119864047958e-08)	0.0623269	.	KIR3DL1,KIR2DS4,KIR3DL2	intron	No
chr19:58104660	1.13161e-06	(0.0048801380962824,5.69707939490627e-07)	0.0558596	rs58390325	ZIK1	DOWNSTREAM_GENE	Yes
chr19:58104668	4.45571e-05	(0.0189230562736844,3.63231192435087e-06)	0.0581026	rs59036221	ZIK1	DOWNSTREAM_GENE	Yes
chr20:18919527	4.19552e-05	(0.0045908300138493,4.99184625613047e-06)	0.150281	rs60291664	Intergenic	intergenic	Yes
chr20:29647264	1.90201e-08	(6.55376311045064e-05,2.52133158795687e-09)	0.103294	.	FRG1B	intron	No
chr20:59955678	1.745e-06	(0.00117787837107652,6.41714962945628e-07)	0.153864	rs4541305	CDH4	intron	No
chr21:14817382	3.65336e-05	(0.0244979140242192,7.58696375768864e-06)	0.0850914	rs3119485	Intergenic	intergenic	No
chr21:34696867	8.41462e-06	(0.000326098390369234,3.77473278256879e-06)	0.243046	rs16997869	IFNAR1	UTR5	No
chr21:38687474	2.52921e-06	(6.66657009511518e-05,5.58213297807697e-08)	0.0639913	.	Intergenic	intergenic	Yes
chr22:17889121	1.51359e-05	(0.000224415533250255,3.73098123507276e-08)	0.170203	rs13058230	CECR2	intron	Yes
chr22:24623636	2.39001e-06	(0.00373506314121363,2.67568307732446e-06)	0.144378	.	GGT5	intron	Yes
chr22:32827204	4.30278e-06	(0.00115632631367224,1.97210805463754e-08)	0.0552176	.	BPIFC	intron	Yes
chr22:37849448	1.34937e-05	(0.00712620114686735,4.98484881594763e-07)	0.0653071	rs35281760	Intergenic	intergenic	No
chr22:49622505	4.54538e-06	(0.00101903308508655,1.02409837055006e-07)	0.0653266	rs112482707	Intergenic	intergenic	Yes
