# Supplementary material for: Using Incomplete Trios to Boost Confidence in Family Based Association Studies
Source: Front Genet. 2016 Mar 18;7:34. doi: 10.3389/fgene.2016.00034 (PMC4796035; doi:10.3389/fgene.2016.00034)
Supplement: Supplementary file 28 [file Table15.XLSX]

## Sheet: UterineRelated_ForCIFBATQvalue_
Marker	FBATPValue	CIFBAT 95% Confidence Interval	MAF	SNP_ID	GENE	GENE_LOCATION	REPEAT
chr1:3671776	0.449692	(3.57387171798784e-05,1.94545735077156e-09)	0.051716	rs80129211	CCDC27	intron	No
chr1:5178604	0.0036539	(1.88628332269403e-05,5.81124015575085e-09)	0.0581557	rs139608465	Intergenic	intergenic	Yes
chr1:87130999	0.00032803	(9.41007873844768e-08,6.10931305544682e-11)	0.179128	rs34783695	Intergenic	intergenic	Yes
chr1:195638141	0.0248268	(2.1203399433789e-05,9.06440700276789e-10)	0.0716955	rs148684074	Intergenic	intergenic	Yes
chr2:76239882	0.0423416	(2.37172494887972e-06,1.01116670592205e-10)	0.0512276	rs138761454	Intergenic	intergenic	Yes
chr2:115823094	0.00140859	(4.00733800660635e-05,6.04973419582322e-07)	0.147318	rs72949709	DPP10	intron	No
chr2:123955839	0.00995083	(1.83206689134963e-05,1.33348887487728e-10)	0.0852622	rs79411255	Intergenic	intergenic	Yes
chr2:151122938	0.00141993	(7.26289695052174e-09,1.09970922990144e-05)	0.106688	rs4606957	Intergenic	intergenic	Yes
chr2:151139891	0.000292126	(9.06269265632531e-07,3.77659485801818e-05)	0.0644668	rs4425094	Intergenic	intergenic	No
chr3:491169	0.0764345	(1.26507941899945e-08,4.69318490576853e-05)	0.0503876	rs1914815	Intergenic	intergenic	Yes
chr3:85449656	0.004631	(8.29631372489814e-08,5.13010085301246e-05)	0.102108	rs9849542	CADM2	intron	Yes
chr3:157358742	0.0241852	(3.34738849909755e-05,4.39907443805510e-09)	0.0567666	rs16828014	Intergenic	intergenic	Yes
chr4:19921399	0.070185	(2.79466637067571e-05,3.38972094837686e-09)	0.053496	.	Intergenic	intergenic	Yes
chr4:66725642	0.00121382	(5.72185638070266e-06,2.37508790412733e-09)	0.0911387	rs11946757	Intergenic	intergenic	No
chr4:163200708	0.0955807	(2.85194285616353e-05,4.32085633939039e-09)	0.0591121	rs72695217	Intergenic	intergenic	No
chr4:170375381	0.00930163	(1.19103629248052e-06,1.00415675774457e-10)	0.0642393	rs12171444	NEK1	intron	Yes
chr4:170612340	0.00130844	(2.18637066975447e-05,2.24932961145896e-09)	0.111007	rs10213390	CLCN3	intron	Yes
chr6:61975040	0.00252266	(8.81863690627149e-06,2.61467403284144e-09)	0.123413	rs7742711	Intergenic	intergenic	Yes
chr6:62791961	0.000100151	(1.05878381200242e-05,6.41446251670175e-08)	0.0993421	rs56163097	KHDRBS2	intron	No
chr7:20587330	7.07953e-05	(1.55085524207177e-05,4.5000920767535e-09)	0.107176	rs141338931	Intergenic	intergenic	Yes
chr8:12474412	0.000178129	(5.80538963634858e-06,6.19936768586626e-10)	0.0786517	rs62496658	LOC649305	intron	Yes
chr8:84015836	0.000328918	(1.04823796107656e-05,6.01702665470327e-09)	0.0614195	rs34252786	Intergenic	intergenic	No
chr8:84016070	0.000339365	(3.72805533201959e-05,4.73775412235256e-08)	0.0686752	rs12677709	Intergenic	intergenic	No
chr8:104273570	0.000176125	(1.03812424971927e-05,1.40218627375788e-07)	0.0514993	rs116879912	LOC100499183	intron	Yes
chr9:13076987	0.00419457	(8.57988931013409e-08,2.24543751421447e-05)	0.0722838	rs7863878	Intergenic	intergenic	Yes
chr9:113787737	0.00288831	(3.19962211214886e-05,4.21904955416608e-09)	0.0687382	rs149786460	LPAR1	intron	Yes
chr11:20487811	0.0395918	(6.99315687580082e-08,5.12881527354736e-05)	0.061681	rs6483689	PRMT3	intron	Yes
chr11:55861880	0.00103362	(1.06737469041107e-06,8.13689116085925e-11)	0.0786337	rs117149792;rs2512781	OR8I2	UPSTREAM_GENE	No
chr11:68624583	0.000130528	(5.47930502605709e-05,7.99751436275642e-06)	0.0779639	rs61887105	Intergenic	intergenic	Yes
chr13:82231822	0.185326	(4.28971787715948e-05,2.44679545513549e-08)	0.104118	rs74578202	Intergenic	intergenic	Yes
chr14:92988685	0.029791	(4.81926709159364e-05,6.15296391615061e-09)	0.0802299	rs55859212	RIN3	intron	Yes
chr15:24424031	0.0133204	(3.21483975020964e-05,1.01033004185069e-09)	0.059803	rs5002266	Intergenic	intergenic	No
chr15:54838331	0.00815097	(1.07223026168946e-06,3.53217233239889e-10)	0.0500457	rs57288219	UNC13C	intron	Yes
chr15:82318466	0.100348	(3.45367818432862e-06,1.92114635311214e-09)	0.0529631	.	Intergenic	intergenic	Yes
chr15:95866657	0.0292743	(2.08192443744704e-05,7.72675634586051e-09)	0.0772263	rs34586226	LOC400456	intron	No
chr20:8104745	0.0314151	(2.26720604608044e-05,4.74804706662724e-09)	0.05619	rs140635917	PLCB1	intron	Yes
chr20:59228974	0.0257819	(2.86154900219771e-07,1.28592692050233e-11)	0.0546948	rs149789465	AK309218	UTR	Yes
chr21:16152205	0.0176221	(5.35901722886756e-06,1.10254005925015e-09)	0.0505331	rs138716219	Intergenic	intergenic	Yes
